# Supplementary material for: Aqua­bis(benzoato-κO)(5,5′-dimethyl-2,2′-bipyridine-κ2 N,N′)copper(II)
Source: Acta Crystallogr Sect E Struct Rep Online. 2009 Oct 3;65(Pt 11):m1290. doi: 10.1107/S1600536809039191 (PMC2971325; doi:10.1107/S1600536809039191)
Supplement: Supplementary file 1 [file e-65-m1290-sup1.cif]

##############################################################################
###                                                                        ###
###        Electronic paper (Acta Crystallographica Section E)             ###
###                                                                        ###
##############################################################################
#                                                                            #
# This CIF contains the data in a paper accepted for publication in Acta     #
# Crystallographica Section E. It conforms to the requirements of Notes      #
# for Authors for Section E, and has been peer reviewed under the auspices   #
# of the IUCr Commission on Journals.                                        #
#                                                                            #
# Full details of the Crystallographic Information File format               #
# are given in the paper "The Crystallographic Information File (CIF):       #
# a New Standard Archive File for Crystallography" by S. R. Hall, F. H.      #
# Allen and I. D. Brown [Acta Cryst. (1991), A47, 655-685].                  #
#                                                                            #
# The current version of the core CIF dictionary is obtainable from          #
# ftp://ftp.iucr.org/pub/cif_core.dic. The current version number is 2.4.    #
#                                                                            #
# Software is freely available for graphical display of the structure(s) in  #
# this CIF.  For information consult the CIF home page http://www.iucr.org/  #
# cif/home.html                                                              #
#                                                                            #
# This file may be used for bona fide research purposes within the           #
# scientific community so long as proper attribution is given to the journal # 
# article from which it was obtained.                                        #
#                                                                            #
##############################################################################
                                             
data_I
_audit_creation_method     SHELXL-97
_chemical_name_systematic
;
Aquabis(benzoato-\k<i>O</i>)(5,5'-dimethyl-2,2'-bipyridine-
\k^2^<i>N</i>,<i>N</i>')copper(II)
;
_chemical_name_common     ?
_chemical_formula_moiety     'C26 H24 Cu N2 O5'
_chemical_formula_sum     'C26 H24 Cu N2 O5'
_chemical_formula_iupac     '[Cu (C7 H5 O2)2 (C12 H12 N2) (H2 O)]'
_chemical_formula_weight     508.01
_chemical_melting_point     ?
_symmetry_cell_setting     orthorhombic
_symmetry_space_group_name_H-M     'F d d 2'
_symmetry_space_group_name_Hall     'F 2 -2d'
loop_
    _symmetry_equiv_pos_as_xyz
    'x, y, z'
    '-x, -y, z'
    'x+1/4, -y+1/4, z+1/4'
    '-x+1/4, y+1/4, z+1/4'
    'x, y+1/2, z+1/2'
    '-x, -y+1/2, z+1/2'
    'x+1/4, -y+3/4, z+3/4'
    '-x+1/4, y+3/4, z+3/4'
    'x+1/2, y, z+1/2'
    '-x+1/2, -y, z+1/2'
    'x+3/4, -y+1/4, z+3/4'
    '-x+3/4, y+1/4, z+3/4'
    'x+1/2, y+1/2, z'
    '-x+1/2, -y+1/2, z'
    'x+3/4, -y+3/4, z+1/4'
    '-x+3/4, y+3/4, z+1/4'
_cell_length_a     36.033(6)
_cell_length_b     37.681(6)
_cell_length_c     7.0402(12)
_cell_angle_alpha     90.00
_cell_angle_beta     90.00
_cell_angle_gamma     90.00
_cell_volume     9559(3)
_cell_formula_units_Z     16
_cell_measurement_reflns_used     2251
_cell_measurement_theta_min     2.2615
_cell_measurement_theta_max     27.409
_cell_measurement_temperature     296(2)
_exptl_crystal_description     block
_exptl_crystal_colour     blue
_exptl_crystal_size_max     0.20
_exptl_crystal_size_mid     0.18
_exptl_crystal_size_min     0.16
_exptl_crystal_density_diffrn     1.412
_exptl_crystal_density_meas     ?
_exptl_crystal_density_method     'not measured'
_exptl_crystal_F_000     4208
_exptl_absorpt_coefficient_mu     0.953
_exptl_absorpt_correction_type     multi-scan
_exptl_absorpt_process_details     '(SADABS; Bruker, 2005)'
_exptl_absorpt_correction_T_min     0.8322
_exptl_absorpt_correction_T_max     0.8624
_exptl_special_details
;
;
_diffrn_ambient_temperature     296(2)
_diffrn_radiation_type     MoK\a
_diffrn_radiation_wavelength     0.71073
_diffrn_radiation_source     'fine-focus sealed tube'
_diffrn_radiation_monochromator     graphite
_diffrn_measurement_device_type     'Bruker SMART APEXII CCD area-detector'
_diffrn_measurement_method     '\f and \w'
_diffrn_detector_area_resol_mean     ?
_diffrn_reflns_number     12887
_diffrn_reflns_av_R_equivalents     0.0834
_diffrn_reflns_av_sigmaI/netI     0.0951
_diffrn_reflns_theta_min     1.56
_diffrn_reflns_theta_max     24.99
_diffrn_reflns_theta_full     24.99
_diffrn_measured_fraction_theta_max     1.000
_diffrn_measured_fraction_theta_full     1.000
_diffrn_reflns_limit_h_min     -34
_diffrn_reflns_limit_h_max     42
_diffrn_reflns_limit_k_min     -44
_diffrn_reflns_limit_k_max     43
_diffrn_reflns_limit_l_min     -8
_diffrn_reflns_limit_l_max     8
_diffrn_standards_number     ?
_diffrn_standards_interval_count     ?
_diffrn_standards_interval_time     ?
_diffrn_standards_decay_%     ?
_refine_special_details
;
Refinement of <i>F</i>^2^ against ALL reflections. The weighted <i>R</i>-factor
<i>wR</i> and goodness of fit <i>S</i> are based on <i>F</i>^2^, conventional
<i>R</i>-factors <i>R</i> are based on <i>F</i>, with <i>F</i> set to zero for
negative <i>F</i>^2^. The threshold expression of <i>F</i>^2^ >
\s(<i>F</i>^2^) is used only for calculating <i>R</i>-factors(gt) <i>etc</i>.
and is not relevant to the choice of reflections for refinement.
<i>R</i>-factors based on <i>F</i>^2^ are statistically about twice as large
as those based on <i>F</i>, and <i>R</i>- factors based on ALL data will be
even larger.
;
_reflns_number_total     4187
_reflns_number_gt     2889
_reflns_threshold_expression     I>2\s(I)
_refine_ls_structure_factor_coef     Fsqd
_refine_ls_matrix_type     full
_refine_ls_R_factor_all     0.0729
_refine_ls_R_factor_gt     0.0443
_refine_ls_wR_factor_gt     0.0733
_refine_ls_wR_factor_ref     0.0787
_refine_ls_goodness_of_fit_ref     0.861
_refine_ls_restrained_S_all     0.861
_refine_ls_number_reflns     4187
_refine_ls_number_parameters     310
_refine_ls_number_restraints     1
_refine_ls_hydrogen_treatment     constr
_refine_ls_weighting_scheme     calc
_refine_ls_weighting_details
                 'calc w=1/[\s^2^(Fo^2^)+(0.0232P)^2^] where P=(Fo^2^+2Fc^2^)/3'
_atom_sites_solution_hydrogens     geom
_atom_sites_solution_primary     direct
_atom_sites_solution_secondary     difmap
_refine_ls_shift/su_max     0.001
_refine_ls_shift/su_mean     0.000
_refine_diff_density_max     0.590
_refine_diff_density_min     -0.219
_refine_ls_extinction_method     none
_refine_ls_extinction_coef     ?
_refine_ls_abs_structure_details     'Flack (1983), 1898 Friedel pairs'
_refine_ls_abs_structure_Flack     0.584(14)
loop_
    _atom_type_symbol
    _atom_type_description
    _atom_type_scat_dispersion_real
    _atom_type_scat_dispersion_imag
    _atom_type_scat_source
    'C' 'C' 0.0033 0.0016
                         'International Tables Vol C Tables 4.2.6.8 and 6.1.1.4'
    'H' 'H' 0.0000 0.0000
                         'International Tables Vol C Tables 4.2.6.8 and 6.1.1.4'
    'N' 'N' 0.0061 0.0033
                         'International Tables Vol C Tables 4.2.6.8 and 6.1.1.4'
    'O' 'O' 0.0106 0.0060
                         'International Tables Vol C Tables 4.2.6.8 and 6.1.1.4'
    'Cu' 'Cu' 0.3201 1.2651
                         'International Tables Vol C Tables 4.2.6.8 and 6.1.1.4'
_computing_data_collection     'APEX2 (Bruker, 2005)'
_computing_cell_refinement     'SAINT (Bruker, 2005)'
_computing_data_reduction     'SAINT (Bruker, 2005)'
_computing_structure_solution     'SHELXS97 (Sheldrick, 2008)'
_computing_structure_refinement     'SHELXL97 (Sheldrick, 2008)'
_computing_molecular_graphics     'SHELXTL (Sheldrick, 2008)'
_computing_publication_material     'SHELXTL (Sheldrick, 2008)'
loop_
    _atom_site_type_symbol
    _atom_site_label
    _atom_site_fract_x
    _atom_site_fract_y
    _atom_site_fract_z
    _atom_site_U_iso_or_equiv
    _atom_site_adp_type
    _atom_site_calc_flag
    _atom_site_refinement_flags
    _atom_site_occupancy
    _atom_site_disorder_assembly
    _atom_site_disorder_group
    Cu Cu1 0.289268(13) 0.075081(13) 0.86862(8) 0.04372(16) Uani d . 1 . .
    N N1 0.29272(9) 0.02219(8) 0.9019(5) 0.0390(9) Uani d . 1 . .
    N N2 0.23481(8) 0.06306(8) 0.8887(6) 0.0387(8) Uani d . 1 . .
    O O1 0.27971(8) 0.12241(8) 0.7744(4) 0.0525(9) Uani d . 1 . .
    O O2 0.29910(9) 0.15568(9) 1.0158(5) 0.0675(10) Uani d . 1 . .
    O O3 0.34227(7) 0.07939(8) 0.8118(4) 0.0501(9) Uani d . 1 . .
    O O4 0.32544(8) 0.06623(8) 0.5189(4) 0.0576(9) Uani d . 1 . .
    C C1 0.29069(11) 0.15122(12) 0.8432(8) 0.0412(11) Uani d . 1 . .
    C C2 0.29381(12) 0.18240(12) 0.7136(7) 0.0402(11) Uani d . 1 . .
    C C3 0.29679(13) 0.17730(13) 0.5216(8) 0.0530(14) Uani d . 1 . .
    H H3 0.2958 0.1545 0.4718 0.064 Uiso calc R 1 . .
    C C4 0.30136(13) 0.20622(14) 0.4007(8) 0.0681(16) Uani d . 1 . .
    H H4 0.3040 0.2025 0.2709 0.082 Uiso calc R 1 . .
    C C5 0.30205(16) 0.23955(16) 0.4693(9) 0.0833(19) Uani d . 1 . .
    H H5 0.3049 0.2588 0.3877 0.100 Uiso calc R 1 . .
    C C6 0.29856(18) 0.24474(14) 0.6595(10) 0.103(2) Uani d . 1 . .
    H H6 0.2990 0.2677 0.7077 0.123 Uiso calc R 1 . .
    C C7 0.29437(15) 0.21623(14) 0.7835(7) 0.0730(16) Uani d . 1 . .
    H H7 0.2920 0.2202 0.9133 0.088 Uiso calc R 1 . .
    C C8 0.34916(11) 0.07366(10) 0.6394(8) 0.0440(11) Uani d . 1 . .
    C C9 0.38971(12) 0.07565(11) 0.5812(7) 0.0466(12) Uani d . 1 . .
    C C10 0.40021(16) 0.06443(13) 0.4021(9) 0.0782(16) Uani d . 1 . .
    H H10 0.3829 0.0554 0.3168 0.094 Uiso calc R 1 . .
    C C11 0.4386(2) 0.06724(17) 0.3528(11) 0.101(2) Uani d . 1 . .
    H H11 0.4467 0.0596 0.2342 0.121 Uiso calc R 1 . .
    C C12 0.46305(19) 0.08087(18) 0.4772(11) 0.099(2) Uani d . 1 . .
    H H12 0.4878 0.0829 0.4420 0.119 Uiso calc R 1 . .
    C C13 0.45266(15) 0.09165(15) 0.6505(12) 0.088(2) Uani d . 1 . .
    H H13 0.4701 0.1007 0.7350 0.105 Uiso calc R 1 . .
    C C14 0.41569(13) 0.08922(12) 0.7028(8) 0.0634(15) Uani d . 1 . .
    H H14 0.4084 0.0969 0.8226 0.076 Uiso calc R 1 . .
    C C15 0.32335(11) 0.00233(12) 0.9057(7) 0.0493(12) Uani d . 1 . .
    H H15 0.3460 0.0142 0.9024 0.059 Uiso calc R 1 . .
    C C16 0.32444(13) -0.03421(12) 0.9142(6) 0.0503(13) Uani d . 1 . .
    C C17 0.29028(15) -0.05082(12) 0.9140(7) 0.0554(14) Uani d . 1 . .
    H H17 0.2891 -0.0755 0.9163 0.066 Uiso calc R 1 . .
    C C18 0.25819(12) -0.03145(11) 0.9103(6) 0.0463(12) Uani d . 1 . .
    H H18 0.2354 -0.0430 0.9119 0.056 Uiso calc R 1 . .
    C C19 0.25954(11) 0.00489(11) 0.9043(6) 0.0380(10) Uani d . 1 . .
    C C20 0.22719(11) 0.02858(10) 0.9028(6) 0.0382(10) Uani d . 1 . .
    C C21 0.19083(12) 0.01653(12) 0.9156(6) 0.0478(12) Uani d . 1 . .
    H H21 0.1858 -0.0076 0.9220 0.057 Uiso calc R 1 . .
    C C22 0.16258(12) 0.04087(12) 0.9184(6) 0.0507(13) Uani d . 1 . .
    H H22 0.1382 0.0330 0.9271 0.061 Uiso calc R 1 . .
    C C23 0.16969(12) 0.07650(13) 0.9088(7) 0.0504(13) Uani d . 1 . .
    C C24 0.20738(12) 0.08629(10) 0.8924(7) 0.0476(11) Uani d . 1 . .
    H H24 0.2132 0.1103 0.8837 0.057 Uiso calc R 1 . .
    C C25 0.13916(12) 0.10390(12) 0.9142(8) 0.0735(16) Uani d . 1 . .
    H H25A 0.1293 0.1071 0.7888 0.110 Uiso calc R 1 . .
    H H25B 0.1490 0.1260 0.9594 0.110 Uiso calc R 1 . .
    H H25C 0.1198 0.0960 0.9980 0.110 Uiso calc R 1 . .
    C C26 0.35995(13) -0.05492(13) 0.9193(8) 0.0753(17) Uani d . 1 . .
    H H26A 0.3771 -0.0450 0.8296 0.113 Uiso calc R 1 . .
    H H26B 0.3550 -0.0792 0.8869 0.113 Uiso calc R 1 . .
    H H26C 0.3704 -0.0538 1.0445 0.113 Uiso calc R 1 . .
    O O1W 0.29338(8) 0.09216(8) 1.1806(4) 0.0668(9) Uani d . 1 . .
    H H1WA 0.3103 0.0852 1.2558 0.080 Uiso d R 1 . .
    H H1WB 0.2988 0.1131 1.1452 0.080 Uiso d R 1 . .
loop_
    _atom_site_aniso_label
    _atom_site_aniso_U_11
    _atom_site_aniso_U_22
    _atom_site_aniso_U_33
    _atom_site_aniso_U_12
    _atom_site_aniso_U_13
    _atom_site_aniso_U_23
    Cu1 0.0381(3) 0.0476(3) 0.0454(3) -0.0093(3) -0.0019(3) 0.0048(3)
    N1 0.034(2) 0.049(2) 0.034(2) -0.0058(18) 0.0006(18) 0.002(2)
    N2 0.041(2) 0.037(2) 0.038(2) 0.0015(15) -0.002(2) -0.005(2)
    O1 0.051(2) 0.046(2) 0.060(2) -0.0196(15) -0.0110(16) 0.0072(16)
    O2 0.089(3) 0.061(2) 0.052(2) -0.0008(18) -0.002(2) 0.0060(18)
    O3 0.043(2) 0.065(2) 0.043(2) -0.0107(14) -0.0032(14) 0.0033(17)
    O4 0.054(2) 0.060(2) 0.058(2) -0.0155(16) -0.0136(18) -0.0003(17)
    C1 0.026(2) 0.052(3) 0.045(3) -0.002(2) 0.007(2) 0.003(3)
    C2 0.037(3) 0.035(3) 0.048(3) -0.002(2) 0.004(2) 0.005(2)
    C3 0.054(4) 0.053(4) 0.052(4) -0.016(2) -0.003(3) -0.001(3)
    C4 0.084(4) 0.074(4) 0.046(4) -0.020(3) -0.011(3) 0.019(3)
    C5 0.116(5) 0.059(4) 0.074(5) -0.010(3) 0.001(3) 0.024(4)
    C6 0.183(7) 0.044(4) 0.080(5) -0.009(3) 0.015(5) 0.000(4)
    C7 0.111(5) 0.055(4) 0.053(4) 0.002(3) 0.011(3) 0.003(3)
    C8 0.042(3) 0.037(3) 0.053(3) -0.0150(19) -0.012(3) 0.007(3)
    C9 0.050(3) 0.037(3) 0.052(3) 0.003(2) 0.011(2) 0.013(3)
    C10 0.077(4) 0.086(4) 0.072(4) 0.013(3) 0.010(3) 0.016(4)
    C11 0.102(6) 0.128(6) 0.072(5) 0.053(4) 0.041(5) 0.032(5)
    C12 0.080(5) 0.112(6) 0.105(7) 0.019(4) 0.023(5) 0.042(6)
    C13 0.050(4) 0.086(4) 0.127(7) -0.003(3) -0.006(4) 0.007(4)
    C14 0.036(3) 0.069(4) 0.086(4) -0.008(2) 0.001(3) -0.005(3)
    C15 0.039(3) 0.058(3) 0.051(3) -0.002(2) 0.004(2) 0.011(3)
    C16 0.053(3) 0.058(3) 0.040(3) 0.008(2) 0.007(2) 0.015(3)
    C17 0.082(4) 0.040(3) 0.043(4) 0.005(3) 0.005(3) 0.007(2)
    C18 0.051(3) 0.044(3) 0.044(3) -0.010(2) 0.004(2) 0.001(3)
    C19 0.051(3) 0.039(3) 0.024(3) -0.006(2) -0.001(2) 0.002(2)
    C20 0.042(3) 0.042(3) 0.030(3) -0.010(2) -0.001(2) 0.000(2)
    C21 0.048(3) 0.047(3) 0.048(3) -0.014(2) 0.001(2) 0.001(2)
    C22 0.042(3) 0.058(3) 0.052(4) -0.011(2) 0.005(2) -0.005(3)
    C23 0.043(3) 0.062(3) 0.046(4) 0.001(2) 0.000(2) -0.002(3)
    C24 0.055(3) 0.045(3) 0.044(3) -0.005(2) -0.001(3) -0.003(3)
    C25 0.055(3) 0.073(4) 0.093(4) 0.007(3) 0.010(3) -0.011(3)
    C26 0.069(4) 0.079(4) 0.078(4) 0.024(3) 0.011(3) 0.017(3)
    O1W 0.087(3) 0.067(2) 0.047(2) -0.0211(17) -0.0145(16) 0.0103(17)
_geom_special_details
;
All e.s.d.'s (except the e.s.d. in the dihedral angle between two l.s. planes)
are estimated using the full covariance matrix. The cell e.s.d.'s are taken
into account individually in the estimation of e.s.d.'s in distances, angles
and torsion angles; correlations between e.s.d.'s in cell parameters are only
used when they are defined by crystal symmetry. An approximate (isotropic)
treatment of cell e.s.d.'s is used for estimating e.s.d.'s involving l.s.
planes.
;
loop_
    _geom_bond_atom_site_label_1
    _geom_bond_atom_site_label_2
    _geom_bond_site_symmetry_2
    _geom_bond_distance
    _geom_bond_publ_flag
    Cu1 O1 . 1.934(3) ?
    Cu1 O3 . 1.958(3) ?
    Cu1 N1 . 2.011(3) ?
    Cu1 N2 . 2.019(3) ?
    Cu1 O1W . 2.294(3) ?
    N1 C15 . 1.334(5) ?
    N1 C19 . 1.362(5) ?
    N2 C24 . 1.321(5) ?
    N2 C20 . 1.332(4) ?
    O1 C1 . 1.253(5) ?
    O2 C1 . 1.263(6) ?
    O3 C8 . 1.258(5) ?
    O4 C8 . 1.236(5) ?
    C1 C2 . 1.492(6) ?
    C2 C7 . 1.367(6) ?
    C2 C3 . 1.369(6) ?
    C3 C4 . 1.392(6) ?
    C3 H3 . 0.9300 ?
    C4 C5 . 1.346(7) ?
    C4 H4 . 0.9300 ?
    C5 C6 . 1.359(8) ?
    C5 H5 . 0.9300 ?
    C6 C7 . 1.392(7) ?
    C6 H6 . 0.9300 ?
    C7 H7 . 0.9300 ?
    C8 C9 . 1.519(6) ?
    C9 C14 . 1.368(6) ?
    C9 C10 . 1.382(7) ?
    C10 C11 . 1.431(7) ?
    C10 H10 . 0.9300 ?
    C11 C12 . 1.344(9) ?
    C11 H11 . 0.9300 ?
    C12 C13 . 1.339(9) ?
    C12 H12 . 0.9300 ?
    C13 C14 . 1.385(6) ?
    C13 H13 . 0.9300 ?
    C14 H14 . 0.9300 ?
    C15 C16 . 1.379(5) ?
    C15 H15 . 0.9300 ?
    C16 C17 . 1.381(6) ?
    C16 C26 . 1.499(5) ?
    C17 C18 . 1.368(5) ?
    C17 H17 . 0.9300 ?
    C18 C19 . 1.371(5) ?
    C18 H18 . 0.9300 ?
    C19 C20 . 1.468(6) ?
    C20 C21 . 1.390(5) ?
    C21 C22 . 1.370(6) ?
    C21 H21 . 0.9300 ?
    C22 C23 . 1.369(6) ?
    C22 H22 . 0.9300 ?
    C23 C24 . 1.412(5) ?
    C23 C25 . 1.509(6) ?
    C24 H24 . 0.9300 ?
    C25 H25A . 0.9600 ?
    C25 H25B . 0.9600 ?
    C25 H25C . 0.9600 ?
    C26 H26A . 0.9600 ?
    C26 H26B . 0.9600 ?
    C26 H26C . 0.9600 ?
    O1W H1WA . 0.8500 ?
    O1W H1WB . 0.8501 ?
loop_
    _geom_angle_atom_site_label_1
    _geom_angle_atom_site_label_2
    _geom_angle_atom_site_label_3
    _geom_angle_site_symmetry_1
    _geom_angle_site_symmetry_3
    _geom_angle
    _geom_angle_publ_flag
    O1 Cu1 O3 . . 91.56(12) ?
    O1 Cu1 N1 . . 164.83(14) ?
    O3 Cu1 N1 . . 92.61(13) ?
    O1 Cu1 N2 . . 93.32(12) ?
    O3 Cu1 N2 . . 168.80(15) ?
    N1 Cu1 N2 . . 80.19(13) ?
    O1 Cu1 O1W . . 94.67(12) ?
    O3 Cu1 O1W . . 96.28(12) ?
    N1 Cu1 O1W . . 99.37(13) ?
    N2 Cu1 O1W . . 93.37(13) ?
    C15 N1 C19 . . 117.2(4) ?
    C15 N1 Cu1 . . 127.6(3) ?
    C19 N1 Cu1 . . 114.9(3) ?
    C24 N2 C20 . . 119.4(3) ?
    C24 N2 Cu1 . . 125.5(3) ?
    C20 N2 Cu1 . . 115.1(3) ?
    C1 O1 Cu1 . . 127.6(3) ?
    C8 O3 Cu1 . . 112.1(3) ?
    O1 C1 O2 . . 124.3(4) ?
    O1 C1 C2 . . 118.0(5) ?
    O2 C1 C2 . . 117.7(4) ?
    C7 C2 C3 . . 119.0(5) ?
    C7 C2 C1 . . 121.0(5) ?
    C3 C2 C1 . . 119.9(5) ?
    C2 C3 C4 . . 120.2(5) ?
    C2 C3 H3 . . 119.9 ?
    C4 C3 H3 . . 119.9 ?
    C5 C4 C3 . . 120.9(5) ?
    C5 C4 H4 . . 119.6 ?
    C3 C4 H4 . . 119.6 ?
    C4 C5 C6 . . 119.1(5) ?
    C4 C5 H5 . . 120.5 ?
    C6 C5 H5 . . 120.5 ?
    C5 C6 C7 . . 121.1(6) ?
    C5 C6 H6 . . 119.5 ?
    C7 C6 H6 . . 119.5 ?
    C2 C7 C6 . . 119.7(5) ?
    C2 C7 H7 . . 120.1 ?
    C6 C7 H7 . . 120.1 ?
    O4 C8 O3 . . 124.4(4) ?
    O4 C8 C9 . . 119.4(5) ?
    O3 C8 C9 . . 116.2(4) ?
    C14 C9 C10 . . 119.9(4) ?
    C14 C9 C8 . . 120.5(4) ?
    C10 C9 C8 . . 119.6(5) ?
    C9 C10 C11 . . 117.6(6) ?
    C9 C10 H10 . . 121.2 ?
    C11 C10 H10 . . 121.2 ?
    C12 C11 C10 . . 120.2(7) ?
    C12 C11 H11 . . 119.9 ?
    C10 C11 H11 . . 119.9 ?
    C13 C12 C11 . . 121.8(7) ?
    C13 C12 H12 . . 119.1 ?
    C11 C12 H12 . . 119.1 ?
    C12 C13 C14 . . 119.4(7) ?
    C12 C13 H13 . . 120.3 ?
    C14 C13 H13 . . 120.3 ?
    C9 C14 C13 . . 121.1(5) ?
    C9 C14 H14 . . 119.5 ?
    C13 C14 H14 . . 119.5 ?
    N1 C15 C16 . . 125.8(4) ?
    N1 C15 H15 . . 117.1 ?
    C16 C15 H15 . . 117.1 ?
    C15 C16 C17 . . 115.3(4) ?
    C15 C16 C26 . . 123.0(4) ?
    C17 C16 C26 . . 121.7(5) ?
    C18 C17 C16 . . 120.8(4) ?
    C18 C17 H17 . . 119.6 ?
    C16 C17 H17 . . 119.6 ?
    C17 C18 C19 . . 120.2(4) ?
    C17 C18 H18 . . 119.9 ?
    C19 C18 H18 . . 119.9 ?
    N1 C19 C18 . . 120.6(4) ?
    N1 C19 C20 . . 113.9(4) ?
    C18 C19 C20 . . 125.4(4) ?
    N2 C20 C21 . . 121.2(4) ?
    N2 C20 C19 . . 115.5(4) ?
    C21 C20 C19 . . 123.3(4) ?
    C22 C21 C20 . . 118.9(4) ?
    C22 C21 H21 . . 120.6 ?
    C20 C21 H21 . . 120.6 ?
    C23 C22 C21 . . 121.1(4) ?
    C23 C22 H22 . . 119.4 ?
    C21 C22 H22 . . 119.4 ?
    C22 C23 C24 . . 116.1(4) ?
    C22 C23 C25 . . 122.2(4) ?
    C24 C23 C25 . . 121.6(4) ?
    N2 C24 C23 . . 123.2(4) ?
    N2 C24 H24 . . 118.4 ?
    C23 C24 H24 . . 118.4 ?
    C23 C25 H25A . . 109.5 ?
    C23 C25 H25B . . 109.5 ?
    H25A C25 H25B . . 109.5 ?
    C23 C25 H25C . . 109.5 ?
    H25A C25 H25C . . 109.5 ?
    H25B C25 H25C . . 109.5 ?
    C16 C26 H26A . . 109.5 ?
    C16 C26 H26B . . 109.5 ?
    H26A C26 H26B . . 109.5 ?
    C16 C26 H26C . . 109.5 ?
    H26A C26 H26C . . 109.5 ?
    H26B C26 H26C . . 109.5 ?
    Cu1 O1W H1WA . . 123.8 ?
    Cu1 O1W H1WB . . 89.7 ?
    H1WA O1W H1WB . . 107.7 ?
loop_
    _geom_torsion_atom_site_label_1
    _geom_torsion_atom_site_label_2
    _geom_torsion_atom_site_label_3
    _geom_torsion_atom_site_label_4
    _geom_torsion_site_symmetry_1
    _geom_torsion_site_symmetry_2
    _geom_torsion_site_symmetry_3
    _geom_torsion_site_symmetry_4
    _geom_torsion
    _geom_torsion_publ_flag
    O1 Cu1 N1 C15 . . . . 113.7(5) ?
    O3 Cu1 N1 C15 . . . . 7.9(4) ?
    N2 Cu1 N1 C15 . . . . 179.3(4) ?
    O1W Cu1 N1 C15 . . . . -88.9(4) ?
    O1 Cu1 N1 C19 . . . . -60.3(7) ?
    O3 Cu1 N1 C19 . . . . -166.1(3) ?
    N2 Cu1 N1 C19 . . . . 5.2(3) ?
    O1W Cu1 N1 C19 . . . . 97.1(3) ?
    O1 Cu1 N2 C24 . . . . -18.4(4) ?
    O3 Cu1 N2 C24 . . . . -134.1(6) ?
    N1 Cu1 N2 C24 . . . . 175.4(4) ?
    O1W Cu1 N2 C24 . . . . 76.5(4) ?
    O1 Cu1 N2 C20 . . . . 163.0(3) ?
    O3 Cu1 N2 C20 . . . . 47.3(9) ?
    N1 Cu1 N2 C20 . . . . -3.2(3) ?
    O1W Cu1 N2 C20 . . . . -102.2(3) ?
    O3 Cu1 O1 C1 . . . . -66.4(4) ?
    N1 Cu1 O1 C1 . . . . -172.3(5) ?
    N2 Cu1 O1 C1 . . . . 123.7(4) ?
    O1W Cu1 O1 C1 . . . . 30.1(4) ?
    O1 Cu1 O3 C8 . . . . -80.8(3) ?
    N1 Cu1 O3 C8 . . . . 84.6(3) ?
    N2 Cu1 O3 C8 . . . . 35.0(8) ?
    O1W Cu1 O3 C8 . . . . -175.7(3) ?
    Cu1 O1 C1 O2 . . . . -25.0(6) ?
    Cu1 O1 C1 C2 . . . . 155.5(3) ?
    O1 C1 C2 C7 . . . . 159.8(4) ?
    O2 C1 C2 C7 . . . . -19.7(7) ?
    O1 C1 C2 C3 . . . . -21.3(7) ?
    O2 C1 C2 C3 . . . . 159.2(4) ?
    C7 C2 C3 C4 . . . . 1.8(8) ?
    C1 C2 C3 C4 . . . . -177.1(4) ?
    C2 C3 C4 C5 . . . . -1.6(8) ?
    C3 C4 C5 C6 . . . . 0.6(9) ?
    C4 C5 C6 C7 . . . . 0.1(10) ?
    C3 C2 C7 C6 . . . . -1.1(8) ?
    C1 C2 C7 C6 . . . . 177.9(5) ?
    C5 C6 C7 C2 . . . . 0.1(9) ?
    Cu1 O3 C8 O4 . . . . 0.1(5) ?
    Cu1 O3 C8 C9 . . . . -178.9(2) ?
    O4 C8 C9 C14 . . . . 169.5(4) ?
    O3 C8 C9 C14 . . . . -11.4(6) ?
    O4 C8 C9 C10 . . . . -8.9(6) ?
    O3 C8 C9 C10 . . . . 170.1(4) ?
    C14 C9 C10 C11 . . . . 0.7(7) ?
    C8 C9 C10 C11 . . . . 179.2(4) ?
    C9 C10 C11 C12 . . . . -1.0(8) ?
    C10 C11 C12 C13 . . . . 1.1(10) ?
    C11 C12 C13 C14 . . . . -0.9(10) ?
    C10 C9 C14 C13 . . . . -0.6(7) ?
    C8 C9 C14 C13 . . . . -179.1(4) ?
    C12 C13 C14 C9 . . . . 0.7(8) ?
    C19 N1 C15 C16 . . . . -0.8(7) ?
    Cu1 N1 C15 C16 . . . . -174.7(4) ?
    N1 C15 C16 C17 . . . . 1.6(7) ?
    N1 C15 C16 C26 . . . . -179.7(4) ?
    C15 C16 C17 C18 . . . . -1.6(7) ?
    C26 C16 C17 C18 . . . . 179.7(4) ?
    C16 C17 C18 C19 . . . . 0.9(7) ?
    C15 N1 C19 C18 . . . . -0.1(6) ?
    Cu1 N1 C19 C18 . . . . 174.6(3) ?
    C15 N1 C19 C20 . . . . 179.1(4) ?
    Cu1 N1 C19 C20 . . . . -6.3(5) ?
    C17 C18 C19 N1 . . . . 0.0(7) ?
    C17 C18 C19 C20 . . . . -179.0(4) ?
    C24 N2 C20 C21 . . . . 2.0(6) ?
    Cu1 N2 C20 C21 . . . . -179.3(3) ?
    C24 N2 C20 C19 . . . . -177.9(4) ?
    Cu1 N2 C20 C19 . . . . 0.8(5) ?
    N1 C19 C20 N2 . . . . 3.6(6) ?
    C18 C19 C20 N2 . . . . -177.3(4) ?
    N1 C19 C20 C21 . . . . -176.3(4) ?
    C18 C19 C20 C21 . . . . 2.8(7) ?
    N2 C20 C21 C22 . . . . -1.7(6) ?
    C19 C20 C21 C22 . . . . 178.1(4) ?
    C20 C21 C22 C23 . . . . 0.1(7) ?
    C21 C22 C23 C24 . . . . 1.1(7) ?
    C21 C22 C23 C25 . . . . -179.2(5) ?
    C20 N2 C24 C23 . . . . -0.7(7) ?
    Cu1 N2 C24 C23 . . . . -179.2(4) ?
    C22 C23 C24 N2 . . . . -0.9(7) ?
    C25 C23 C24 N2 . . . . 179.4(5) ?
loop_
    _geom_hbond_atom_site_label_D
    _geom_hbond_atom_site_label_H
    _geom_hbond_atom_site_label_A
    _geom_hbond_site_symmetry_A
    _geom_hbond_distance_DH
    _geom_hbond_distance_HA
    _geom_hbond_distance_DA
    _geom_hbond_angle_DHA
    O1W H1WB O2 . 0.85 1.85 2.668(4) 162
    O1W H1WA O4 1_556 0.85 2.06 2.821(4) 149
data_global
_journal_date_recd_electronic     2009-09-11
_journal_date_accepted     2009-09-27
_journal_name_full     'Acta Crystallographica, Section E'
_journal_year     2009
_journal_volume     65
_journal_issue     11
_journal_page_first     m1290
_journal_page_last     m1290
_journal_paper_category     QM
_journal_coeditor_code     FJ2245
_publ_contact_author_name     'XiYan Dong'
_publ_contact_author_address
;
Department of Physics and Chemistry, Henan Polytechnic University,
Jiaozuo 454000, Henan, People's Republic of China
;
_publ_contact_author_email     'xiyandong@yeah.net'
_publ_contact_author_fax     '+86-0378-3881589'
_publ_contact_author_phone     '+86-0378-3881589'
_publ_section_title
;\
Aquabis(benzoato-\k<i>O</i>)(5,5'-dimethyl-2,2'-bipyridine-\k^2^<i>N</i>,\
<i>N</i>')copper(II)
;
loop_
    _publ_author_name
    _publ_author_footnote
    _publ_author_address
    'Dong, Xi-Yan' .
;
Department of Physics and Chemistry, Henan Polytechnic University,
Jiaozuo 454000, Henan, People's Republic of China
;
    'Xu, Xiaojie' .
;
Department of Physics and Chemistry, Henan Polytechnic University,
Jiaozuo 454000, Henan, People's Republic of China
;
    'Yang, Lei' .
;
Department of Physics and Chemistry, Henan Polytechnic University,
Jiaozuo 454000, Henan, People's Republic of China
;
