# Supplementary material for: Aqua­bis(benzoato-κO)(5,5′-dimethyl-2,2′-bipyridine-κ2 N,N′)copper(II)
Source: Acta Crystallogr Sect E Struct Rep Online. 2009 Oct 3;65(Pt 11):m1290. doi: 10.1107/S1600536809039191 (PMC2971325; doi:10.1107/S1600536809039191)
Supplement: Supplementary file 2 [file e-65-m1290-Isup2.hkl]

# 
# h,k,l, Fc-squared, Fo-squared, sigma(Fo-squared) and status flag 
# 
data_I
_shelx_title ' 1 in Fdd2' 
_shelx_refln_list_code          4 
_shelx_F_calc_maximum     1010.68 
_exptl_crystal_F_000      4208.00 
_reflns_d_resolution_high  0.8411 
 
loop_ 
 _symmetry_equiv_pos_as_xyz 
 'x, y, z' 
 '-x, -y, z' 
 'x+1/4, -y+1/4, z+1/4' 
 '-x+1/4, y+1/4, z+1/4' 
 'x, y+1/2, z+1/2' 
 '-x, -y+1/2, z+1/2' 
 'x+1/4, -y+3/4, z+3/4' 
 '-x+1/4, y+3/4, z+3/4' 
 'x+1/2, y, z+1/2' 
 '-x+1/2, -y, z+1/2' 
 'x+3/4, -y+1/4, z+3/4' 
 '-x+3/4, y+1/4, z+3/4' 
 'x+1/2, y+1/2, z' 
 '-x+1/2, -y+1/2, z' 
 'x+3/4, -y+3/4, z+1/4' 
 '-x+3/4, y+3/4, z+1/4' 
 
_cell_length_a    36.0328 
_cell_length_b    37.6815 
_cell_length_c     7.0402 
_cell_angle_alpha  90.000 
_cell_angle_beta   90.000 
_cell_angle_gamma  90.000 
 
_shelx_F_squared_multiplier     1.000 
 
loop_ 
 _refln_index_h 
 _refln_index_k 
 _refln_index_l 
 _refln_F_squared_calc 
 _refln_F_squared_meas 
 _refln_F_squared_sigma 
 _refln_observed_status 
   8   2  -8     1064.44      859.75   1412.45 o 
  10   2  -8      801.42      573.11    981.23 o 
  12   2  -8      152.82      381.74    953.90 o 
   6   4  -8     3571.07     3641.08   1614.52 o 
   8   4  -8      255.27      309.66   1056.62 o 
  10   4  -8      688.37     1957.41   1287.65 o 
  12   4  -8      384.54      187.68    998.86 o 
   4   6  -8      964.81      374.41   1446.13 o 
   6   6  -8      620.31        0.00   1267.84 o 
   8   6  -8       94.47       18.16   1031.76 o 
  10   6  -8      789.58     1691.78   1535.28 o 
   0   8  -8     2587.76     2113.73   1566.97 o 
   2   8  -8      170.67        0.00   1465.94 o 
   4   8  -8     1749.25     2498.04   1675.93 o 
   6   8  -8      367.78      564.72   1007.06 o 
   8   8  -8      408.54      162.38   1029.34 o 
  10   8  -8      538.11      681.46   1428.30 o 
   2  10  -8      207.67      268.28   1049.57 o 
   4  10  -8     1107.94      855.95   1123.32 o 
   6  10  -8        4.94        0.00    873.57 o 
   8  10  -8     2754.22     2379.02   1227.23 o 
   0  12  -8     2783.62     3229.03   1759.13 o 
   2  12  -8      232.54      597.27   1102.41 o 
   4  12  -8     1047.10      239.35   1054.17 o 
   3   1  -7      971.65     1992.04    978.28 o 
   5   1  -7     2404.67     3294.41   1362.93 o 
   9   1  -7     5183.04     5782.54   1564.99 o 
  11   1  -7      820.10     1076.44    904.92 o 
  13   1  -7     1927.98     2811.10   1023.18 o 
  15   1  -7     2527.88     1556.85   1002.69 o 
  17   1  -7     3349.11     5035.22   1239.19 o 
  19   1  -7     1239.71     1606.08   1138.09 o 
  21   1  -7     2129.66     3485.01   1632.35 o 
  23   1  -7      581.92     1202.24   1135.19 o 
   1   3  -7     7052.77     5217.96   1503.58 o 
   3   3  -7     2636.36     3429.11   1487.73 o 
   5   3  -7     4179.18     2365.32   1507.54 o 
   7   3  -7        9.29        0.00   1238.13 o 
   9   3  -7     2859.63     4171.68    857.15 o 
  11   3  -7     7899.44     8911.87   1060.91 o 
  13   3  -7     6089.22     7464.74   1243.81 o 
  15   3  -7     1036.34      369.08    981.47 o 
  17   3  -7      309.08      502.96    955.39 o 
  19   3  -7      308.01      790.91   1008.33 o 
  21   3  -7      434.99      609.40   1568.95 o 
  23   3  -7     1459.42     1616.20   2083.02 o 
   1   5  -7      886.49     1798.75   1380.76 o 
   3   5  -7     3974.89     4376.03   1521.41 o 
   5   5  -7     1809.08     2418.80   1410.47 o 
   7   5  -7     1595.95     1609.69    941.89 o 
   9   5  -7     2662.78     3470.72   1481.79 o 
  11   5  -7     3098.37     3155.71    971.17 o 
  13   5  -7     2559.55     3109.73   1007.39 o 
  15   5  -7     1641.73      958.80    905.02 o 
  17   5  -7     1539.41     2997.26   1668.00 o 
  19   5  -7      965.91      513.08   1557.07 o 
  21   5  -7     1137.26      552.70   1461.98 o 
  23   5  -7      235.78        0.00   1525.37 o 
   1   7  -7      567.67      118.86   1303.50 o 
   3   7  -7     1107.37     1638.18    981.19 o 
   5   7  -7      867.73      985.97    942.09 o 
   7   7  -7     1904.52     3053.22   1000.77 o 
   9   7  -7     5161.27     4839.96   1102.64 o 
  11   7  -7      442.98      979.95    899.90 o 
  13   7  -7      128.46      211.17   1186.62 o 
  15   7  -7     1392.86     1357.18    951.05 o 
  17   7  -7     1932.02     1555.19    973.62 o 
  19   7  -7      914.75      703.92    940.33 o 
  21   7  -7     2516.34     2184.71    980.52 o 
   1   9  -7     2517.83     2344.50    859.52 o 
   3   9  -7      810.51      899.92   1059.84 o 
   5   9  -7     3925.00     3170.97   1043.51 o 
   7   9  -7     1448.58      724.12    922.81 o 
   9   9  -7     2202.00     2114.10    990.73 o 
  11   9  -7     4926.11     3581.67   1051.78 o 
  13   9  -7     1569.20     1432.26   1261.90 o 
  15   9  -7     4357.04     3547.36   1052.24 o 
  17   9  -7      741.08      463.87    953.88 o 
  19   9  -7      724.88      791.11    936.97 o 
  21   9  -7      758.06      876.32    967.25 o 
   1  11  -7     4168.93     3950.34    803.13 o 
   3  11  -7     2597.65     2099.76   1034.80 o 
   5  11  -7     1820.73     1626.74    828.94 o 
   7  11  -7     1771.44     2182.49    967.26 o 
   9  11  -7     4669.07     4650.60   1144.52 o 
  11  11  -7     3929.17     4283.94   1110.81 o 
  13  11  -7     4458.20     3454.87   1495.66 o 
  15  11  -7     1481.01     1077.95    969.79 o 
  17  11  -7      665.07      382.93    895.35 o 
  19  11  -7      375.22        0.00    860.27 o 
  21  11  -7      389.19      682.77    968.56 o 
   1  13  -7     2297.97     2293.80    761.11 o 
   3  13  -7      398.03      405.62    743.36 o 
   5  13  -7     2647.64     1678.35    980.66 o 
   7  13  -7     7185.50     6654.96   1012.77 o 
   9  13  -7     1770.96     1979.38    792.30 o 
  11  13  -7     3177.33     4215.52   1283.56 o 
  13  13  -7     2392.73     4445.37   1727.43 o 
  15  13  -7      766.14     1070.57    831.60 o 
  17  13  -7     1405.37     2388.35   1100.49 o 
  19  13  -7     2369.92     3445.53   1809.65 o 
   1  15  -7     2552.37     2569.40    794.25 o 
   3  15  -7     2941.86     3585.19    884.01 o 
   5  15  -7      358.13     1226.59    805.67 o 
   7  15  -7      745.14      245.87    770.56 o 
   9  15  -7     4393.01     4878.86    976.40 o 
  11  15  -7     5009.65     4735.07    996.41 o 
  13  15  -7      221.27      125.03    805.99 o 
  15  15  -7     1337.42     1735.52    985.90 o 
  17  15  -7      928.21      701.63    783.52 o 
   1  17  -7      976.33     1864.08    755.79 o 
   3  17  -7     2886.53     3880.21    863.83 o 
   5  17  -7      299.16        0.00    791.75 o 
   7  17  -7      525.10      658.59    812.90 o 
   9  17  -7      827.84      826.83    820.21 o 
  11  17  -7     1925.01      999.30    812.66 o 
  13  17  -7     2745.28    17038.93  10014.72 o 
  15  17  -7      796.10     1541.50   1698.71 o 
   1  19  -7      821.40      781.35    760.65 o 
   3  19  -7       28.74        0.00    703.05 o 
   5  19  -7     1754.76     1891.10    898.47 o 
   7  19  -7     1774.82     1670.25    862.67 o 
   9  19  -7     2425.32     1616.02    851.44 o 
  11  19  -7      150.34        0.00    820.97 o 
  13  19  -7       20.82       75.77    803.80 o 
   1  21  -7      476.27     1249.38    728.93 o 
   3  21  -7      273.14        9.42    702.26 o 
   5  21  -7      677.04      857.45    912.98 o 
   7  21  -7     1793.53      885.52    826.90 o 
   9  21  -7      968.37      288.55    849.60 o 
  11  21  -7     1547.90      939.43    920.73 o 
   1  23  -7      711.87      486.72    748.56 o 
   3  23  -7      976.61      265.49    773.71 o 
   5  23  -7      347.02      342.01    740.30 o 
   7  23  -7      464.42      688.86    914.89 o 
   2   0  -6    43828.67    43994.09   2644.64 o 
  10   0  -6    24788.31    27327.92   2442.58 o 
  14   0  -6    13945.19    17609.13   2151.37 o 
  18   0  -6      514.71      689.39   1303.50 o 
  22   0  -6     6662.87     5364.55   1697.72 o 
  26   0  -6    11232.95    16285.82   2484.18 o 
   0   2  -6    36988.86    36927.86   2583.23 o 
   2   2  -6    12111.74    12644.09    962.09 o 
  10   2  -6     1206.73      447.71   1014.27 o 
  12   2  -6     3880.39     4360.69    730.46 o 
  14   2  -6     6077.29     7798.90   1118.49 o 
  16   2  -6     1077.47     1895.88    948.35 o 
  18   2  -6     7836.42     9856.84   1304.27 o 
  20   2  -6      124.41        0.00    827.57 o 
  22   2  -6     3995.91     3589.52   1065.20 o 
  24   2  -6     1545.35     2186.88   1063.05 o 
  26   2  -6     1718.50        0.00    910.92 o 
  28   2  -6     1146.33      840.88   1455.05 o 
   2   4  -6    12024.93    10896.16   1178.47 o 
   4   4  -6    14902.21    14781.47   1309.74 o 
   6   4  -6      187.55        0.00   1057.85 o 
   8   4  -6    11550.55    13645.14   1664.04 o 
  10   4  -6     5668.32     4923.91    925.20 o 
  12   4  -6     3010.88     3027.56    700.09 o 
  14   4  -6     2521.03     1955.43    837.63 o 
  16   4  -6     3282.13     3987.17    973.66 o 
  18   4  -6      292.52      562.02    835.82 o 
  20   4  -6     7044.03     8914.99   1288.26 o 
  22   4  -6     1873.61     1666.21    962.97 o 
  24   4  -6     4015.44     4699.74   1197.58 o 
  26   4  -6     1387.62     1442.32   1081.92 o 
  28   4  -6     1748.92      996.25   1191.93 o 
   0   6  -6    11750.11    13835.32   1804.69 o 
   2   6  -6     1905.60     1332.73    759.22 o 
   4   6  -6     4958.14     5281.36   1039.97 o 
   6   6  -6     1961.88     1952.01    649.68 o 
   8   6  -6     2590.80     2637.65    685.30 o 
  10   6  -6      294.06     1144.24    611.71 o 
  12   6  -6     6351.95     5569.25   1066.77 o 
  14   6  -6     3902.42     3679.43    723.40 o 
  16   6  -6     2600.92     2546.64    925.00 o 
  18   6  -6     2859.11     3196.85    966.50 o 
  20   6  -6      789.02     1326.91   1003.93 o 
  22   6  -6     1154.88      591.84    968.77 o 
  24   6  -6     3490.56     3350.36   1108.44 o 
  26   6  -6       85.83      787.71   1104.37 o 
  28   6  -6     2564.90     3800.63   1258.81 o 
   2   8  -6    18221.11    18178.51   1443.39 o 
   4   8  -6      674.01      804.93    656.36 o 
   6   8  -6     1052.89     1406.84    720.55 o 
   8   8  -6     5222.17     6156.97   1070.85 o 
  10   8  -6    14470.65    14177.11   1412.17 o 
  12   8  -6      612.09      366.45    784.39 o 
  14   8  -6     7222.55     7589.37    787.97 o 
  16   8  -6      781.27      914.05    680.77 o 
  18   8  -6     1057.32     2309.53    943.59 o 
  20   8  -6      698.39        0.00    880.42 o 
  22   8  -6     1689.60     2446.93   1032.14 o 
  24   8  -6     1585.50     1354.18   1035.58 o 
  26   8  -6     4509.31     4715.00   1216.02 o 
  28   8  -6      108.48      750.18   1110.15 o 
   0  10  -6     1351.41      979.33    876.13 o 
   2  10  -6     5983.57     6115.20    882.85 o 
   4  10  -6      493.08        0.00    621.33 o 
   6  10  -6    32302.65    35271.13   1589.53 o 
   8  10  -6     1456.85     1449.10    846.07 o 
  10  10  -6     5528.84     5079.29   1052.50 o 
  12  10  -6      749.91      663.25    803.84 o 
  14  10  -6     4426.89     4412.43   1008.55 o 
  16  10  -6     1172.21     1204.49    886.62 o 
  18  10  -6     9969.99     8855.08   1949.31 o 
  20  10  -6      170.52      218.63    967.72 o 
  22  10  -6     6541.64     5455.21   1707.62 o 
  24  10  -6      278.29      409.69    916.61 o 
  26  10  -6      945.63     1167.55   1100.34 o 
  28  10  -6      179.15      392.01    968.00 o 
   2  12  -6    21297.79    22178.20   1709.31 o 
   4  12  -6     3214.96     3023.61    672.59 o 
   6  12  -6     2074.26     2175.27    654.18 o 
   8  12  -6     1406.08     1535.50    860.74 o 
  10  12  -6    12791.39    15268.36   1697.72 o 
  12  12  -6      530.85      244.72    846.16 o 
  14  12  -6    13391.10    12993.86   1374.24 o 
  16  12  -6     1499.58     1582.02    897.70 o 
  18  12  -6      419.40      216.55    918.90 o 
  20  12  -6     3799.94     3195.12   1063.16 o 
  22  12  -6     2712.71     2736.97   1078.50 o 
  24  12  -6     1496.70      949.67   1008.42 o 
  26  12  -6     6281.56     7275.60   2216.74 o 
   0  14  -6    10736.79    11371.12   1589.75 o 
   2  14  -6      863.06      635.97    613.88 o 
   4  14  -6     3557.25     4057.01    716.44 o 
   6  14  -6     5147.06     5997.06    790.68 o 
   8  14  -6     1565.84     1465.43    612.94 o 
  10  14  -6     1927.13     1644.86    755.27 o 
  12  14  -6     3801.88     5321.62    891.56 o 
  14  14  -6      361.47        0.00    684.14 o 
  16  14  -6     1714.82     1871.17    761.59 o 
  18  14  -6      837.99     1358.24    756.63 o 
  20  14  -6      188.00      168.28    805.68 o 
  22  14  -6      915.52      885.66    840.60 o 
  24  14  -6     2623.80     4036.77   1919.88 o 
  26  14  -6       45.52      949.77    906.85 o 
   2  16  -6      661.50      533.03    586.53 o 
   4  16  -6     4940.55     5186.55    782.74 o 
   6  16  -6      458.26        0.00    614.72 o 
   8  16  -6    11936.48    11720.92    962.84 o 
  10  16  -6       53.12        0.00    640.12 o 
  12  16  -6      108.67      323.04    711.45 o 
  14  16  -6      395.13      227.71    754.85 o 
  16  16  -6     2832.51     3454.49    795.80 o 
  18  16  -6      169.93      757.38    743.76 o 
  20  16  -6     3272.77     2913.68    938.54 o 
  22  16  -6      265.47       91.32    855.17 o 
  24  16  -6     1230.61     1154.42    875.83 o 
   0  18  -6     2836.17     2236.87    960.60 o 
   2  18  -6      771.07     1156.27    676.00 o 
   4  18  -6     2314.31     2109.32    701.97 o 
   6  18  -6     5404.09     5284.78    790.42 o 
   8  18  -6     1153.97     1149.21    686.18 o 
  10  18  -6     1514.55     1064.46    786.57 o 
  12  18  -6     6464.59     6518.55    946.76 o 
  14  18  -6     2447.52     1995.78    814.26 o 
  16  18  -6     1708.65      718.28    776.85 o 
  18  18  -6     2706.38     2970.24    882.11 o 
  20  18  -6      383.43        0.00    752.77 o 
  22  18  -6     1912.60     2318.78    899.66 o 
  24  18  -6     2149.77     1540.83    948.91 o 
   2  20  -6     4343.50     4515.62    805.83 o 
   4  20  -6      877.35      641.10    637.23 o 
   6  20  -6     1143.13     1457.26    711.83 o 
   8  20  -6      388.02        0.00    658.24 o 
  10  20  -6     6964.61     7399.30    927.79 o 
  12  20  -6      645.17      943.00    789.67 o 
  14  20  -6     4788.45     4649.03   1013.08 o 
  16  20  -6      318.87        0.00    702.72 o 
  18  20  -6      674.98      852.31    832.33 o 
  20  20  -6      128.77        0.00    733.57 o 
  22  20  -6     1451.91      583.71    914.26 o 
   0  22  -6     2108.05     2441.33   1046.98 o 
   2  22  -6       45.82      761.41    661.74 o 
   4  22  -6      703.56      439.82    648.96 o 
   6  22  -6     2573.21     3022.29    755.37 o 
   8  22  -6      461.03       15.65    676.34 o 
  10  22  -6     1513.94      995.07    699.26 o 
  12  22  -6     1443.03     1597.31    851.97 o 
  14  22  -6     3063.44     3073.67    962.85 o 
  16  22  -6       23.54      677.49    811.44 o 
  18  22  -6      847.72     1135.24    915.43 o 
  20  22  -6       27.26      720.66    867.22 o 
   2  24  -6      192.53        0.00    625.96 o 
   4  24  -6     4241.09     4201.68    784.03 o 
   6  24  -6       45.11        0.00    608.43 o 
   8  24  -6     3517.56     4483.70    927.28 o 
  10  24  -6      280.88      290.87    724.92 o 
  12  24  -6      536.20      213.60    781.63 o 
  14  24  -6      237.05      331.87    788.27 o 
  16  24  -6     1863.07     1616.29    888.11 o 
  18  24  -6      726.37      211.08    865.78 o 
   0  26  -6     2043.45     1735.00   1040.53 o 
   2  26  -6      501.43      418.74    670.23 o 
   4  26  -6     1760.67     1682.07    732.05 o 
   6  26  -6     1405.49      806.72    668.43 o 
   8  26  -6      748.23      311.88    678.26 o 
  10  26  -6       59.19      153.76    851.88 o 
  12  26  -6     4609.09     5688.21   1085.16 o 
  14  26  -6     1777.49     1935.14    942.56 o 
  16  26  -6      472.86      911.52    868.91 o 
   2  28  -6     2536.29     1632.19    802.70 o 
   4  28  -6      844.84      723.45    720.33 o 
   6  28  -6      175.67      343.90    764.06 o 
   8  28  -6     3161.91     3040.19    823.01 o 
  10  28  -6     1758.37     2930.89    867.12 o 
  12  28  -6      842.11     1130.10    775.80 o 
   0  30  -6      413.69      427.91    972.18 o 
   2  30  -6      168.93      110.84    715.67 o 
   4  30  -6       40.44        0.00    670.68 o 
   6  30  -6     4189.08     4585.71    865.44 o 
   8  30  -6      448.57      460.65    673.37 o 
   1   1  -5     2806.49     3708.44   1057.85 o 
   3   1  -5     7321.70     6753.20    862.32 o 
   5   1  -5     8416.24     9426.01    905.51 o 
   7   1  -5     7084.98     7545.39    809.04 o 
  11   1  -5     2016.19     1893.76    689.97 o 
  13   1  -5     4619.67     4812.81    678.51 o 
  15   1  -5     2552.51     2846.82    616.08 o 
  17   1  -5    10136.12    13222.50   1310.81 o 
  19   1  -5     8552.38     9356.06   1198.37 o 
  21   1  -5     1211.66     2247.17    855.90 o 
  23   1  -5     7016.26     8465.91   1504.57 o 
  25   1  -5      720.07      585.42    859.30 o 
  27   1  -5     1064.75     1084.12    949.21 o 
  29   1  -5     6378.63     7860.15   1362.01 o 
  31   1  -5     5678.93     5935.35   2085.99 o 
  33   1  -5     4735.53     3979.77   1312.82 o 
   1   3  -5     9560.27    10914.17   1043.74 o 
   3   3  -5    20660.84    21042.20   1765.07 o 
   5   3  -5     4089.88     3682.57    736.78 o 
   7   3  -5     3111.14     3280.54   1024.18 o 
   9   3  -5     2223.43     1890.74    610.58 o 
  11   3  -5     5385.00     6164.15    831.89 o 
  13   3  -5     7687.28     7673.63    784.96 o 
  15   3  -5    12752.56    12184.53    941.02 o 
  17   3  -5     2928.05     3568.57    875.46 o 
  19   3  -5      737.70      754.98    732.31 o 
  21   3  -5     3652.59     3884.11   1011.29 o 
  23   3  -5     3425.07     4794.07   1045.28 o 
  25   3  -5     6594.93     7271.44   1252.28 o 
  27   3  -5     4082.99     4512.88   1190.98 o 
  29   3  -5      242.08      602.14   1021.32 o 
  31   3  -5     2492.55     1984.48   1159.11 o 
  33   3  -5     2031.24     2488.24   1190.66 o 
   1   5  -5    22846.71    22877.76   1379.51 o 
   3   5  -5     2767.84     2852.46    799.19 o 
   5   5  -5     9989.66     9598.01   1000.90 o 
   7   5  -5     4670.87     7162.95   1951.29 o 
   9   5  -5     1392.85     1168.33    507.36 o 
  11   5  -5     9726.09    10215.19    966.23 o 
  13   5  -5     2770.05     3342.28    630.78 o 
  15   5  -5    11814.51    11407.64    923.95 o 
  17   5  -5     6933.42     6833.38   1027.76 o 
  19   5  -5     1439.19     1183.85    781.82 o 
  21   5  -5     3864.60     3175.15    914.69 o 
  23   5  -5     2788.41     3118.06   1016.95 o 
  25   5  -5     2796.36     2441.61   1033.91 o 
  27   5  -5      302.87      748.82    861.48 o 
  29   5  -5     3276.00     4163.15   1227.06 o 
  31   5  -5     1911.27      834.00   1596.69 o 
  33   5  -5      532.04      918.43   1123.40 o 
   1   7  -5      708.28      199.17    712.89 o 
   3   7  -5     6690.06     7217.00    987.19 o 
   5   7  -5     6943.92     6880.97    631.87 o 
   7   7  -5     3327.23     4039.43    550.12 o 
   9   7  -5     5967.66     6097.01    618.83 o 
  11   7  -5     1635.79     1590.74    650.60 o 
  13   7  -5     1848.48     1083.07    663.26 o 
  15   7  -5     4439.30     4578.28    714.88 o 
  17   7  -5     4045.54     4459.24    904.02 o 
  19   7  -5     8828.28     9247.72   1182.01 o 
  21   7  -5     7751.10     8253.61   1166.68 o 
  23   7  -5     3282.13     3455.70   1033.02 o 
  25   7  -5     1719.55     1919.69    977.90 o 
  27   7  -5     1396.51     1402.53   1048.56 o 
  29   7  -5     1218.11     1833.97   1110.35 o 
  31   7  -5      555.15      159.90   1090.60 o 
  33   7  -5      723.33     1077.64   1198.32 o 
   1   9  -5     5382.50     5717.88    777.19 o 
   3   9  -5     8361.51     8592.02    850.04 o 
   5   9  -5     7948.95     7998.84    664.41 o 
   7   9  -5     4286.23     4162.16    642.49 o 
   9   9  -5     7226.76     8236.69    799.18 o 
  11   9  -5     1617.22     1967.56    548.37 o 
  13   9  -5     8917.40     9734.34    889.08 o 
  15   9  -5     1569.94     1011.45    523.54 o 
  17   9  -5    17232.14    18821.20   1513.24 o 
  19   9  -5     6080.08     5397.07   1077.16 o 
  21   9  -5     1139.86      849.95    767.61 o 
  23   9  -5     3419.96     4146.86   1073.81 o 
  25   9  -5     4295.49     3626.64   1101.98 o 
  27   9  -5     4914.17     5408.87   1220.20 o 
  29   9  -5     2155.19     4541.79   1202.38 o 
  31   9  -5      373.46        0.00    985.18 o 
  33   9  -5     2513.79     3633.92   1411.63 o 
   1  11  -5    21991.64    21574.34   1490.85 o 
   3  11  -5    18539.02    18579.73   1079.66 o 
   5  11  -5     4579.00     4754.80    728.65 o 
   7  11  -5     8410.73     9782.92    728.79 o 
   9  11  -5     2204.37     3158.81    662.02 o 
  11  11  -5    15504.87    17369.39    920.53 o 
  13  11  -5    10538.62    11641.16    948.84 o 
  15  11  -5    13331.15    14610.08   1433.38 o 
  17  11  -5     2482.08     2917.24    620.48 o 
  19  11  -5     3289.82     3992.12    770.37 o 
  21  11  -5     1119.41      235.81    661.20 o 
  23  11  -5     4749.45     4901.16    832.80 o 
  25  11  -5     7440.30     8140.76   1061.12 o 
  27  11  -5      804.21      592.31    783.81 o 
  29  11  -5      987.46     2133.47   1080.05 o 
  31  11  -5       26.91      634.37    830.04 o 
   1  13  -5     1759.48     1902.93    578.01 o 
   3  13  -5    15065.70    14652.94    955.83 o 
   5  13  -5    16324.21    16058.92   1125.53 o 
   7  13  -5    11108.70     9695.05    830.71 o 
   9  13  -5    17499.95    17642.11   1020.25 o 
  11  13  -5      747.26      930.11    525.58 o 
  13  13  -5     4989.30     3832.84    712.16 o 
  15  13  -5     8330.55     8625.72   1202.29 o 
  17  13  -5    12795.49    14136.36    973.01 o 
  19  13  -5     3356.55     2472.74    750.81 o 
  21  13  -5     6899.89     6598.42    945.46 o 
  23  13  -5     2063.16     2319.81    872.21 o 
  25  13  -5      996.42     1547.99    760.85 o 
  27  13  -5      592.01      473.26    757.62 o 
  29  13  -5     1209.08     2411.84    954.03 o 
  31  13  -5     1449.80     1828.88    871.21 o 
   1  15  -5     7232.35     7774.10    808.01 o 
   3  15  -5     5658.44     6293.55    742.59 o 
   5  15  -5     9188.39     8376.20    813.18 o 
   7  15  -5     1063.93     1147.56    550.90 o 
   9  15  -5     2006.93     1136.12    571.37 o 
  11  15  -5     2678.22     2491.52    645.92 o 
  13  15  -5     5373.23     3733.07    673.16 o 
  15  15  -5     7934.44     7729.77    943.95 o 
  17  15  -5     7607.56     8248.04    852.32 o 
  19  15  -5     1228.09     1061.35    741.09 o 
  21  15  -5     9131.79     8887.99   1109.92 o 
  23  15  -5      402.82      850.47    803.11 o 
  25  15  -5     4999.55     4012.36   1001.40 o 
  27  15  -5     1527.59     2935.21    956.57 o 
  29  15  -5     2818.58     3770.66   1637.24 o 
  31  15  -5      816.50     1903.99    980.17 o 
   1  17  -5    25959.57    25349.37   1468.55 o 
   3  17  -5     8901.02     9154.33    880.54 o 
   5  17  -5     9952.07     9391.49    839.43 o 
   7  17  -5     5283.27     5088.38    739.22 o 
   9  17  -5     5939.21     5519.25    738.57 o 
  11  17  -5    12553.60    12895.52    970.70 o 
  13  17  -5     8967.16     8101.93    844.44 o 
  15  17  -5     2503.42     2540.61    774.19 o 
  17  17  -5     2801.98     2447.94    667.74 o 
  19  17  -5     2008.50     1984.05    808.31 o 
  21  17  -5      472.23      172.93    779.22 o 
  23  17  -5     4808.20     4754.46    977.41 o 
  25  17  -5     4979.25     5823.40   1099.51 o 
  27  17  -5     1898.09     2692.42    982.14 o 
  29  17  -5     1266.03      536.31    941.67 o 
   1  19  -5     1576.62     3820.98   1399.93 o 
   3  19  -5    12976.59    12318.83    953.38 o 
   5  19  -5     6073.16     5847.90    790.46 o 
   7  19  -5     5470.98     4579.29    735.67 o 
   9  19  -5     6166.17     6219.09    792.53 o 
  11  19  -5      555.52      568.66    613.76 o 
  13  19  -5     3277.30     3416.50    714.49 o 
  15  19  -5     1585.20      291.80    590.55 o 
  17  19  -5    10959.42    11434.57   1011.23 o 
  19  19  -5     4566.72     4081.77    829.99 o 
  21  19  -5     1675.63     1556.71    824.40 o 
  23  19  -5      964.03      194.78    779.11 o 
  25  19  -5      908.59      890.64    843.08 o 
  27  19  -5     1040.82     1095.01    973.86 o 
  29  19  -5     1388.93     2528.91   1022.11 o 
   1  21  -5       84.08      337.81    570.91 o 
   3  21  -5     2454.11     1846.32    660.46 o 
   5  21  -5     2197.72     2351.10    659.36 o 
   7  21  -5     1102.90     1666.27    646.27 o 
   9  21  -5     7784.13     7092.68    855.15 o 
  11  21  -5     2353.73     2325.49    682.84 o 
  13  21  -5     4380.38     3607.99    727.77 o 
  15  21  -5     9018.49     8981.93    912.61 o 
  17  21  -5     4754.57     5537.25    873.55 o 
  19  21  -5     1926.29     2799.88    769.38 o 
  21  21  -5     4193.82     3643.47    981.66 o 
  23  21  -5      693.06        0.00    861.10 o 
  25  21  -5      776.93      344.44    896.00 o 
  27  21  -5     1135.16      446.69    895.42 o 
   1  23  -5     6715.09     6062.59    829.47 o 
   3  23  -5     3914.79     4266.48    766.00 o 
   5  23  -5     3271.65     2773.06    739.99 o 
   7  23  -5     4087.76     3162.69    731.52 o 
   9  23  -5      625.70     1101.67    642.30 o 
  11  23  -5     4673.33     4949.81    801.37 o 
  13  23  -5     6533.38     6899.68    896.30 o 
  15  23  -5     4583.16     5768.26    875.36 o 
  17  23  -5     6568.21     7479.05   1065.22 o 
  19  23  -5      600.09      215.50    668.69 o 
  21  23  -5     4747.95     4170.86   1059.01 o 
  23  23  -5     1273.39     1271.33    918.31 o 
  25  23  -5     2355.17     3366.43   1043.25 o 
   1  25  -5     6379.42     6393.40    861.34 o 
   3  25  -5     1813.09     2516.69    731.67 o 
   5  25  -5     3870.01     4016.29    782.04 o 
   7  25  -5     3322.32     3561.90    755.52 o 
   9  25  -5     2953.56     2908.26    745.46 o 
  11  25  -5     2741.78     3443.59    787.28 o 
  13  25  -5     3471.04     4397.94    799.52 o 
  15  25  -5     1279.80     1429.18    697.34 o 
  17  25  -5     4844.31     5508.51   1026.77 o 
  19  25  -5     2587.39     1790.16    763.25 o 
  21  25  -5     1335.68     1140.41    917.96 o 
  23  25  -5      569.00     1610.02    919.05 o 
   1  27  -5      253.89       49.34    643.34 o 
   3  27  -5     3200.73     3121.91    791.25 o 
   5  27  -5     6316.55     7484.69   1099.30 o 
   7  27  -5     2811.89     2894.30    777.89 o 
   9  27  -5     3189.86     3642.79    795.68 o 
  11  27  -5      464.24      710.24    725.80 o 
  13  27  -5     1204.41      700.12    684.16 o 
  15  27  -5     1168.15     1749.10    899.58 o 
  17  27  -5     2102.88     2632.78    936.58 o 
  19  27  -5     3658.15     3144.02    865.12 o 
  21  27  -5     1200.46        0.00    893.02 o 
   1  29  -5     2223.60     2144.71    725.75 o 
   3  29  -5     2882.72     2250.14    748.16 o 
   5  29  -5     2958.80     4404.19    837.20 o 
   7  29  -5      899.65      819.99    651.26 o 
   9  29  -5     2410.37     2831.40    784.27 o 
  11  29  -5      219.10      749.42    710.32 o 
  13  29  -5     4016.45     3989.77    849.44 o 
  15  29  -5     3099.28     3143.02   1033.22 o 
  17  29  -5     1459.97     1002.00    865.48 o 
  19  29  -5      245.51        0.00    787.98 o 
   1  31  -5     1235.08     2133.42    738.51 o 
   3  31  -5     3246.69     3774.12    831.33 o 
   5  31  -5     2046.26     2716.25   1213.50 o 
   7  31  -5     2629.31     2333.67    762.96 o 
   9  31  -5      860.71      772.42    716.73 o 
  11  31  -5     4380.44     3540.10    978.56 o 
  13  31  -5     1778.09     2527.10    791.47 o 
  15  31  -5      267.66      853.48    957.28 o 
  17  31  -5     2361.18     2757.12   1085.31 o 
   1  33  -5      231.27      270.64    686.09 o 
   3  33  -5     1663.10     1757.33    745.65 o 
   5  33  -5     1752.22     1725.79    736.40 o 
   7  33  -5     3166.20     2972.12    830.46 o 
   9  33  -5     4501.90     3826.84    881.53 o 
  11  33  -5      432.31      686.97    720.63 o 
  13  33  -5      990.69     1382.49   1007.10 o 
   1  35  -5     1931.52     2244.69    760.03 o 
   3  35  -5      638.24      497.69    731.44 o 
   5  35  -5     1640.28     1864.25    806.83 o 
   7  35  -5     1513.52     1513.29    771.33 o 
   4   0  -4    26862.60    27763.74   1584.80 o 
   8   0  -4     4520.16     5208.05    812.21 o 
  12   0  -4    26290.61    26391.34    968.39 o 
  16   0  -4    14776.96    16111.44   1032.29 o 
  20   0  -4     7607.03     7014.73   1392.64 o 
  24   0  -4     9378.45    10140.75   1828.46 o 
  28   0  -4     8227.27     9372.12   1877.99 o 
  32   0  -4     3907.41     4849.49   1794.79 o 
  36   0  -4     8508.90    11275.86   2341.54 o 
   2   2  -4   135011.06   150740.38   3803.52 o 
   4   2  -4    29622.93    30970.98   1737.34 o 
   6   2  -4     1993.85     1875.66    531.10 o 
   8   2  -4    12287.51    12619.47    680.43 o 
  10   2  -4    14354.58    15310.29    661.03 o 
  12   2  -4     4081.93     3153.91    434.97 o 
  14   2  -4    18349.42    18541.70    955.53 o 
  16   2  -4    10482.31    10929.07    629.51 o 
  18   2  -4     1028.18      751.77    684.89 o 
  20   2  -4    23680.28    24342.46   1635.47 o 
  22   2  -4     8705.52     8436.69   1173.13 o 
  24   2  -4      917.89      435.14    732.05 o 
  26   2  -4     7473.21     7591.91   1203.96 o 
  28   2  -4      939.27     1069.57    847.30 o 
  30   2  -4      280.63     1290.69    974.89 o 
  32   2  -4     6158.80     6817.21   1348.55 o 
  34   2  -4     3145.49     3081.61   1297.79 o 
  36   2  -4     2270.75     2499.30   1229.08 o 
   0   4  -4    50985.88    53506.86   2496.06 o 
   2   4  -4    30116.27    31207.53   1374.34 o 
   4   4  -4     7377.45     8738.20   1137.09 o 
   6   4  -4    34412.63    36258.28   1866.10 o 
   8   4  -4     1566.50     1518.79    350.91 o 
  10   4  -4    18947.18    18600.16    620.13 o 
  12   4  -4     5537.87     5746.82    518.53 o 
  14   4  -4    28925.30    32045.57   2147.14 o 
  16   4  -4     2065.61     2186.80    545.26 o 
  18   4  -4    64364.69    65846.05   2447.23 o 
  20   4  -4     1551.76     1087.81    780.53 o 
  22   4  -4     1865.59     2273.68    894.16 o 
  24   4  -4     1702.61     1669.80    837.29 o 
  26   4  -4      301.50       60.45    767.33 o 
  28   4  -4      750.49      926.12    886.62 o 
  30   4  -4     5206.21     6334.47   1218.18 o 
  32   4  -4       56.32        0.00    913.15 o 
  34   4  -4     4853.04     5924.92   1340.37 o 
  36   4  -4      445.85      153.24   1124.59 o 
   2   6  -4    45128.72    46943.37   1698.52 o 
   4   6  -4     4230.88     4840.05    753.26 o 
   6   6  -4     1695.17     1824.50    461.21 o 
   8   6  -4     9318.12     8455.08    648.67 o 
  10   6  -4    35800.82    35952.76   1160.95 o 
  12   6  -4      245.13      210.75    424.77 o 
  14   6  -4    69176.40    69346.90   1423.46 o 
  16   6  -4    13224.11    14227.88    913.65 o 
  18   6  -4     5831.47     5637.40    699.30 o 
  20   6  -4     4464.28     4673.60    937.12 o 
  22   6  -4    18149.03    19904.55   3069.56 o 
  24   6  -4      358.91      489.55    789.33 o 
  26   6  -4    11190.42    14117.30   1474.75 o 
  28   6  -4      146.59        0.00    971.68 o 
  30   6  -4      490.24     1168.75    961.17 o 
  32   6  -4      399.89        0.00    887.39 o 
  34   6  -4     1454.51     2766.30   1119.14 o 
  36   6  -4      242.99      474.84   1022.19 o 
   0   8  -4    54349.39    51058.34   2585.21 o 
   2   8  -4    11583.65    11018.48    871.32 o 
   4   8  -4     7081.75     6809.13    736.40 o 
   6   8  -4    30985.49    31376.16    985.80 o 
   8   8  -4     2095.60     2226.54    442.06 o 
  10   8  -4     3628.78     3797.72    501.97 o 
  12   8  -4    26803.82    25997.94   1521.54 o 
  14   8  -4     1680.08     1764.35    448.62 o 
  16   8  -4    25146.73    23689.27   1127.15 o 
  18   8  -4     4297.61     3926.13    660.20 o 
  20   8  -4     2192.68     1644.73    779.60 o 
  22   8  -4       32.33      399.41    723.27 o 
  24   8  -4     1796.25     1697.85    907.36 o 
  26   8  -4      678.82     1483.87    900.80 o 
  28   8  -4     2658.29     2433.68   1035.94 o 
  30   8  -4      207.21       67.39    913.41 o 
  32   8  -4      200.76        0.00    987.92 o 
  34   8  -4      485.36      809.36   1047.62 o 
  36   8  -4     1310.65     1212.41   1925.53 o 
   2  10  -4     1613.56     1657.66    364.95 o 
   4  10  -4    14152.00    14843.42    718.57 o 
   6  10  -4     4008.06     3718.44    465.20 o 
   8  10  -4    35199.26    34249.99   1366.61 o 
  10  10  -4     3852.81     4367.19    528.50 o 
  12  10  -4     7878.10     7831.45    634.19 o 
  14  10  -4     1605.71     1565.59    416.02 o 
  16  10  -4     6367.24     6991.27    761.66 o 
  18  10  -4     1873.20     1420.49    584.63 o 
  20  10  -4    25103.88    25902.29   1688.92 o 
  22  10  -4      107.26      919.57    812.56 o 
  24  10  -4     5635.47     6844.80   1128.18 o 
  26  10  -4      513.87      599.25    884.45 o 
  28  10  -4     1176.40     1314.21    997.58 o 
  30  10  -4      196.46        0.00    923.37 o 
  32  10  -4     4532.11     5680.61   1350.93 o 
  34  10  -4      920.55     2720.75   1176.12 o 
  36  10  -4     3343.35     4205.11   1390.87 o 
   0  12  -4    38184.62    40807.79   2994.13 o 
   2  12  -4     8360.71     8725.90    527.81 o 
   4  12  -4    11589.98    11252.91    844.55 o 
   6  12  -4    13329.71    13291.83    731.12 o 
   8  12  -4     2761.37     2732.47    444.23 o 
  10  12  -4     8013.88     8525.73    647.65 o 
  12  12  -4    20404.10    19796.70    895.16 o 
  14  12  -4     2695.48     3503.28    535.69 o 
  16  12  -4    13544.04    14724.44    889.21 o 
  18  12  -4    16907.52    17163.57    958.22 o 
  20  12  -4      553.72      442.94    512.47 o 
  22  12  -4     3374.46     4512.31    850.18 o 
  24  12  -4     6548.53     7331.92    997.25 o 
  26  12  -4     1246.08     1979.94    786.37 o 
  28  12  -4     7618.25     7429.08   1112.74 o 
  30  12  -4     3887.85     4433.68    984.04 o 
  32  12  -4       78.84      702.31    855.32 o 
  34  12  -4     1837.92     2078.68    789.79 o 
   2  14  -4    44584.57    41618.75   1329.72 o 
   4  14  -4     5137.20     4909.14    464.02 o 
   6  14  -4     3129.10     2483.05    425.27 o 
   8  14  -4     5947.59     5002.87    510.95 o 
  10  14  -4    21643.49    20633.47   1516.19 o 
  12  14  -4     8577.95     8604.14    625.33 o 
  14  14  -4    30139.82    32566.36   1320.80 o 
  16  14  -4      844.77      620.20    442.87 o 
  18  14  -4     1741.39     1049.96    477.73 o 
  20  14  -4     6414.62     5522.11    633.80 o 
  22  14  -4    15369.51    14801.43   1033.39 o 
  24  14  -4     2518.61     2638.76    687.00 o 
  26  14  -4     8893.76     8740.53    922.57 o 
  28  14  -4      269.42      399.51    657.29 o 
  30  14  -4      738.39      135.82    677.20 o 
  32  14  -4     2842.84     3225.42    886.46 o 
  34  14  -4     3564.03     2792.67   1013.13 o 
   0  16  -4     5942.42     7847.35   1015.66 o 
   2  16  -4    20310.34    19301.38    995.45 o 
   4  16  -4      240.07      868.94    491.87 o 
   6  16  -4    36564.90    33046.23   1242.96 o 
   8  16  -4      617.76      210.12    469.25 o 
  10  16  -4    17245.65    16218.09    954.44 o 
  12  16  -4       57.44      555.29    438.58 o 
  14  16  -4     5122.06     4997.83    558.36 o 
  16  16  -4      208.84      323.98    411.25 o 
  18  16  -4    30334.19    31781.43   1163.59 o 
  20  16  -4     2772.98     3529.30    596.62 o 
  22  16  -4     3066.87     2981.66    681.05 o 
  24  16  -4      439.71      441.62    588.96 o 
  26  16  -4      487.33      625.18    634.51 o 
  28  16  -4       36.57      653.86    683.37 o 
  30  16  -4     6693.15     6864.94    964.77 o 
  32  16  -4       26.85        0.00    707.75 o 
  34  16  -4     3358.87     4284.26   1133.48 o 
   2  18  -4    24453.55    24665.10   1149.76 o 
   4  18  -4     4639.32     4060.84    636.66 o 
   6  18  -4      353.90      661.82    529.67 o 
   8  18  -4     9366.51     8506.72    782.85 o 
  10  18  -4    16694.76    15407.39   1104.59 o 
  12  18  -4      690.62      546.02    528.98 o 
  14  18  -4    12230.34    13281.10    926.35 o 
  16  18  -4     9761.60     9949.48    886.30 o 
  18  18  -4     3197.15     2977.40    671.78 o 
  20  18  -4     9307.60     9524.10    891.11 o 
  22  18  -4     4854.14     5459.45    766.85 o 
  24  18  -4      118.72      225.96    603.21 o 
  26  18  -4     4230.26     5147.48    847.24 o 
  28  18  -4     2971.00     3397.29    817.88 o 
  30  18  -4      999.88     1341.56    805.15 o 
  32  18  -4     4017.39     3990.94    919.60 o 
   0  20  -4    24755.64    21772.55   1600.37 o 
   2  20  -4      604.03      391.72    536.22 o 
   4  20  -4     3626.42     3444.25    661.82 o 
   6  20  -4     4261.79     3690.24    666.12 o 
   8  20  -4     1393.09     1871.00    599.77 o 
  10  20  -4      532.87        0.00    523.52 o 
  12  20  -4    12399.16    11303.20    899.38 o 
  14  20  -4     4782.49     4425.24    672.64 o 
  16  20  -4     7555.01     7169.10    951.02 o 
  18  20  -4     1119.95     1438.50    643.12 o 
  20  20  -4     1645.02     1666.17    657.21 o 
  22  20  -4       25.15       56.14    682.48 o 
  24  20  -4     3622.07     3409.12    892.37 o 
  26  20  -4      380.51      359.00    834.39 o 
  28  20  -4     2199.00     1971.64    956.57 o 
  30  20  -4      203.10      305.06    841.70 o 
  32  20  -4        7.90        0.00    918.88 o 
   2  22  -4     7285.44     5911.81    766.64 o 
   4  22  -4    10831.70    10373.19    888.49 o 
   6  22  -4     1791.41     1870.64    610.62 o 
   8  22  -4     5167.11     5331.01    745.76 o 
  10  22  -4     5732.36     5296.78    754.85 o 
  12  22  -4      390.20      431.01    566.03 o 
  14  22  -4    11075.93    11116.21    943.14 o 
  16  22  -4     9554.65     9233.68   1078.78 o 
  18  22  -4      313.92      156.15    592.02 o 
  20  22  -4     6081.06     6113.32    818.85 o 
  22  22  -4     3656.75     4044.53    782.08 o 
  24  22  -4      369.93      821.72    832.42 o 
  26  22  -4     1680.53     2261.54    896.71 o 
  28  22  -4      264.09        0.00    894.70 o 
  30  22  -4      211.28        0.00    919.90 o 
   0  24  -4     1749.15     1292.45    880.77 o 
   2  24  -4     7188.30     7324.31    852.95 o 
   4  24  -4       20.72        0.00    607.38 o 
   6  24  -4    13039.42    13646.01   1084.51 o 
   8  24  -4     3779.38     3399.93    713.22 o 
  10  24  -4     5997.53     6417.70    798.63 o 
  12  24  -4      688.24        0.00    569.34 o 
  14  24  -4     6284.05     5938.79   1003.13 o 
  16  24  -4      426.88      184.49    690.49 o 
  18  24  -4    22100.13    23198.84   1320.70 o 
  20  24  -4      261.26      548.57    659.42 o 
  22  24  -4     2969.08     3122.20    783.17 o 
  24  24  -4     3624.60     3102.45    931.36 o 
  26  24  -4      297.09      559.11    904.03 o 
  28  24  -4      844.05     1208.14   1000.31 o 
   2  26  -4    10888.87    10879.24    988.02 o 
   4  26  -4      395.51      273.03    636.90 o 
   6  26  -4      442.93      855.98    645.50 o 
   8  26  -4     1101.54      597.13    614.23 o 
  10  26  -4     5744.86     6195.00    815.87 o 
  12  26  -4      115.25      699.44    656.67 o 
  14  26  -4     7255.94     8295.98   1062.08 o 
  16  26  -4     5335.87     5396.18    970.27 o 
  18  26  -4     2524.09     2282.40    755.80 o 
  20  26  -4     3553.02     2899.82    800.54 o 
  22  26  -4     3448.58     4540.73    885.57 o 
  24  26  -4       56.01     1056.68    923.86 o 
  26  26  -4     5196.27     5595.90   1148.59 o 
  28  26  -4      126.43        0.00    938.32 o 
   0  28  -4    11479.99    12403.30   1468.17 o 
   2  28  -4     1783.21     1712.07    692.91 o 
   4  28  -4     1088.81     1443.96    654.55 o 
   6  28  -4     1805.83     1538.18    654.49 o 
   8  28  -4      807.43      907.50    615.19 o 
  10  28  -4     3061.57     3482.36    801.96 o 
  12  28  -4     4575.57     4221.12    811.79 o 
  14  28  -4     1965.43     1802.62    876.57 o 
  16  28  -4     2205.49     2683.14    927.23 o 
  18  28  -4     4440.35     2768.90    797.25 o 
  20  28  -4     1233.24      957.40    743.72 o 
  22  28  -4      462.90     1207.82    751.59 o 
  24  28  -4      682.84      926.16    994.71 o 
  26  28  -4      266.74      508.81   1006.16 o 
   2  30  -4      531.24        3.51    590.28 o 
   4  30  -4     7939.48     8385.11    903.09 o 
   6  30  -4      727.80      889.88    669.78 o 
   8  30  -4    11542.56    12377.53   1102.38 o 
  10  30  -4     1800.90     1662.23    713.96 o 
  12  30  -4     2741.25     2457.87    756.53 o 
  14  30  -4      612.78      849.66    873.97 o 
  16  30  -4     1902.24     2585.47    917.12 o 
  18  30  -4      676.10      237.72    706.91 o 
  20  30  -4     4404.32     5683.68    943.28 o 
  22  30  -4      196.92        0.00    754.83 o 
  24  30  -4      103.44        0.00    999.18 o 
   0  32  -4     6564.17     7982.15   1380.02 o 
   2  32  -4     1814.80     1184.55    652.66 o 
   4  32  -4      105.85      886.59    763.34 o 
   6  32  -4     4366.58     4236.68    813.10 o 
   8  32  -4     3809.63     3156.50    800.14 o 
  10  32  -4     2309.84     2738.96    782.66 o 
  12  32  -4     7027.27     8667.70   1215.77 o 
  14  32  -4      815.43      363.95    880.94 o 
  16  32  -4     3224.91     3464.51   1048.12 o 
  18  32  -4     2979.00     2308.92    859.03 o 
  20  32  -4      278.17     1300.00   1304.71 o 
   2  34  -4     2284.93     2699.38    780.83 o 
   4  34  -4     3065.01     2425.02    743.58 o 
   6  34  -4     1215.97     1233.34    708.72 o 
   8  34  -4     1774.91     1647.39    685.15 o 
  10  34  -4     2750.15     2463.20    996.03 o 
  12  34  -4       43.61        0.00    867.26 o 
  14  34  -4     4053.65     5609.46   1072.55 o 
  16  34  -4      112.35      502.66    923.14 o 
  18  34  -4      117.41      758.39    835.32 o 
   0  36  -4      948.14      750.95   1001.29 o 
   2  36  -4     1804.50     1837.60    706.71 o 
   4  36  -4      882.89      725.60    680.69 o 
   6  36  -4     3510.65     4359.91    865.16 o 
   8  36  -4      222.37       86.27    693.83 o 
  10  36  -4     2198.71     2993.30   1005.92 o 
  12  36  -4      114.54      275.69    954.96 o 
  14  36  -4       58.39        0.00    914.00 o 
   2  38  -4     1781.78     1735.19    793.72 o 
   4  38  -4     2161.10     1620.73    745.11 o 
   6  38  -4       15.79      480.94    700.94 o 
   8  38  -4     1930.33     1688.50    763.27 o 
   3   1  -3    86355.82    90414.91   2400.97 o 
   5   1  -3    62259.65    66671.98   1334.49 o 
   7   1  -3    13613.41    13613.45    630.35 o 
   9   1  -3    34990.94    35415.89    699.97 o 
  11   1  -3     4906.90     4412.69    370.67 o 
  13   1  -3     1986.69     2007.91    333.22 o 
  15   1  -3    28592.68    27830.27    751.92 o 
  17   1  -3    21749.42    21443.86    653.43 o 
  19   1  -3    18349.78    17393.90   1276.60 o 
  21   1  -3    27090.74    25579.71   1575.69 o 
  23   1  -3     8978.03     8197.44   1093.23 o 
  25   1  -3     5973.10     5259.20   1019.51 o 
  27   1  -3     5651.77     4309.20   1045.42 o 
  29   1  -3    16282.28    16996.33   1616.59 o 
  31   1  -3    20347.40    22967.19   1890.35 o 
  33   1  -3    10810.90    12025.64   1584.98 o 
  35   1  -3     2957.44     3178.72   1238.85 o 
  37   1  -3      602.25     1529.80   1152.85 o 
  39   1  -3     1669.82     1426.22   1290.21 o 
   1   3  -3   189641.92   200992.42   3981.81 o 
   3   3  -3    64001.49    59638.06   2074.11 o 
   5   3  -3    26937.19    28015.33   1412.45 o 
   7   3  -3    40400.56    42520.85    964.35 o 
   9   3  -3     8877.38     8562.25    535.63 o 
  11   3  -3    75922.40    78417.95   1953.21 o 
  13   3  -3    29440.70    30237.86   1153.34 o 
  15   3  -3    13900.32    13680.29    561.73 o 
  17   3  -3    22697.82    23477.87    662.55 o 
  19   3  -3      299.90      338.69    387.75 o 
  21   3  -3     4614.66     4852.16    876.67 o 
  23   3  -3    26948.90    26726.14   1693.25 o 
  25   3  -3    12240.42    11785.18   1450.09 o 
  27   3  -3     6636.52     5436.37   1040.04 o 
  29   3  -3    10619.15     8790.91   1321.64 o 
  31   3  -3     7023.33     5561.63   1247.39 o 
  33   3  -3     2949.18     2333.88   1012.63 o 
  35   3  -3     3595.10     4306.44   1326.15 o 
  37   3  -3     4615.47     5288.38   1478.95 o 
  39   3  -3     2520.48     3568.21   1429.56 o 
   1   5  -3    41403.23    43483.36   1416.85 o 
   3   5  -3    89926.07    92764.40   5888.53 o 
   5   5  -3    24095.05    24784.79   1433.58 o 
   7   5  -3    32915.54    34085.48   1104.66 o 
   9   5  -3    22433.52    22069.44    806.87 o 
  11   5  -3    11951.64    11542.50    562.72 o 
  13   5  -3    25387.82    25184.46   1657.59 o 
  15   5  -3    13261.27    13099.96    755.38 o 
  17   5  -3    14813.06    15257.43    649.07 o 
  19   5  -3    34212.50    32780.98   1165.39 o 
  21   5  -3    13144.13    11750.32   1646.21 o 
  23   5  -3     3811.90     3235.89    830.72 o 
  25   5  -3     4639.76     4578.64   1060.93 o 
  27   5  -3     3774.33     3989.41   1005.19 o 
  29   5  -3      707.46      772.07    907.44 o 
  31   5  -3      582.62      147.87    807.19 o 
  33   5  -3     2275.56     2179.43   1052.55 o 
  35   5  -3     2068.03     2002.34   1077.13 o 
  37   5  -3     1194.17     2042.45   1233.31 o 
  39   5  -3      938.93     1621.27   1268.83 o 
   1   7  -3     3872.26     3936.25    620.37 o 
   3   7  -3    24697.09    25878.94    761.50 o 
   5   7  -3    64008.55    68604.53   2975.99 o 
   7   7  -3    18448.37    18939.66    703.72 o 
   9   7  -3    10577.84    10882.89    628.50 o 
  11   7  -3    18540.77    17256.78    957.73 o 
  13   7  -3     8498.92     8462.64    648.09 o 
  15   7  -3     6057.65     6027.78    593.59 o 
  17   7  -3    31712.83    32405.82   1178.15 o 
  19   7  -3    13799.92    12820.46    997.03 o 
  21   7  -3    19905.65    20572.24   1724.46 o 
  23   7  -3     7408.23     8554.91   1104.40 o 
  25   7  -3     4133.34     4166.61    953.97 o 
  27   7  -3    15637.03    15044.04   1477.98 o 
  29   7  -3      700.43        0.00    870.43 o 
  31   7  -3     1203.35     1609.61    964.41 o 
  33   7  -3     5407.34     5816.03   1278.28 o 
  35   7  -3      945.03      682.98   1031.83 o 
  37   7  -3      669.02      809.42   1054.00 o 
  39   7  -3      248.36      348.70   1252.67 o 
   1   9  -3    44263.48    42545.56   1223.06 o 
   3   9  -3    70440.05    67747.59   3163.45 o 
   5   9  -3    12497.93    13124.99    601.55 o 
   7   9  -3      684.54      783.34    332.13 o 
   9   9  -3    27290.55    28076.49    877.46 o 
  11   9  -3    11910.50    12112.50    638.79 o 
  13   9  -3     7598.36     7462.75    648.53 o 
  15   9  -3    43289.56    43486.81   2135.69 o 
  17   9  -3     9180.72    10082.88    782.48 o 
  19   9  -3     2227.84     1857.31    539.05 o 
  21   9  -3     9374.10    10104.18    793.96 o 
  23   9  -3    14452.75    15469.16   1370.61 o 
  25   9  -3    15755.11    16194.61   2150.38 o 
  27   9  -3     6543.03     7124.48   1201.12 o 
  29   9  -3     7568.07     6837.97   1169.99 o 
  31   9  -3     1696.28     1816.63    977.31 o 
  33   9  -3      261.12      986.35   1006.06 o 
  35   9  -3     2372.92     2484.87   1538.25 o 
  37   9  -3     2133.56     1188.60   1616.50 o 
  39   9  -3      552.85     1742.81   1319.89 o 
   1  11  -3    35124.23    36216.63   1229.79 o 
   3  11  -3    22401.83    20883.63   1151.35 o 
   5  11  -3    19836.53    19502.96    807.06 o 
   7  11  -3     1320.79     1107.04    315.31 o 
   9  11  -3    14465.34    15439.85    629.65 o 
  11  11  -3     8208.51     8300.04    622.76 o 
  13  11  -3     4987.96     4624.70    763.67 o 
  15  11  -3      222.94        0.00    388.71 o 
  17  11  -3    15435.66    14610.83    820.81 o 
  19  11  -3     3310.11     3869.23    621.50 o 
  21  11  -3     3014.15     3495.27    626.06 o 
  23  11  -3    10344.29    10121.08   1351.04 o 
  25  11  -3    12417.79    12724.50   1327.20 o 
  27  11  -3     4156.00     4903.39   1027.64 o 
  29  11  -3     6274.15     6599.28   1208.86 o 
  31  11  -3       10.37        0.00    825.52 o 
  33  11  -3     1515.14     2301.14   1229.21 o 
  35  11  -3     2763.05     2391.04   1091.22 o 
  37  11  -3     2892.44     2579.89   1246.45 o 
   1  13  -3    27464.16    29506.20   1562.53 o 
   3  13  -3    13604.02    14067.40    654.49 o 
   5  13  -3    38215.66    37701.26   1636.75 o 
   7  13  -3    22223.31    21779.02   1126.17 o 
   9  13  -3    15868.05    14871.88    915.47 o 
  11  13  -3    23148.73    22617.62    795.73 o 
  13  13  -3    16477.98    16215.27    796.89 o 
  15  13  -3     1373.81     1340.41    405.79 o 
  17  13  -3    13631.58    13368.13    725.91 o 
  19  13  -3    21045.61    20967.98    889.76 o 
  21  13  -3    17370.05    18264.22   1509.59 o 
  23  13  -3     2624.26     1900.92    608.76 o 
  25  13  -3       72.77        0.00    519.93 o 
  27  13  -3      470.17       16.02    572.21 o 
  29  13  -3     5284.14     5477.97    795.03 o 
  31  13  -3     5258.02     6773.91   1162.85 o 
  33  13  -3     3970.87     3588.33    938.23 o 
  35  13  -3     1332.33     1167.17    924.04 o 
  37  13  -3      333.54      337.18    921.00 o 
   1  15  -3    53902.99    52253.59   1441.96 o 
   3  15  -3    40928.53    43260.84   1890.58 o 
   5  15  -3     6762.71     6690.03    444.47 o 
   7  15  -3     4816.68     4928.20    442.99 o 
   9  15  -3    15629.49    14748.18    659.86 o 
  11  15  -3    33818.23    33323.81   1073.84 o 
  13  15  -3    18940.22    19774.85   1193.63 o 
  15  15  -3     6379.76     6841.04    562.38 o 
  17  15  -3    12658.29    11545.17    698.23 o 
  19  15  -3     5089.82     4475.01    548.68 o 
  21  15  -3     7763.10     7831.74    666.37 o 
  23  15  -3    12387.93    13736.59    812.59 o 
  25  15  -3     5850.90     6614.26    796.32 o 
  27  15  -3    13280.14    13631.71   1020.72 o 
  29  15  -3     2580.33     2854.96    714.81 o 
  31  15  -3     2778.39     3153.46    802.43 o 
  33  15  -3     1674.75     1385.59    885.22 o 
  35  15  -3     1706.08     1887.41    967.92 o 
  37  15  -3     2068.10     1929.70   1000.75 o 
   1  17  -3    48138.62    46514.49   1351.11 o 
   3  17  -3    30823.86    29185.46   1101.05 o 
   5  17  -3     1578.03     1170.37    336.64 o 
   7  17  -3     7280.90     7742.10    520.83 o 
   9  17  -3    17615.73    15754.60    788.80 o 
  11  17  -3    16140.74    16347.76    741.33 o 
  13  17  -3     9441.41    10126.07    699.24 o 
  15  17  -3     5778.70     5662.76    553.74 o 
  17  17  -3     3403.20     2961.70    499.69 o 
  19  17  -3     1632.51     1514.46    477.21 o 
  21  17  -3     4479.00     4485.22    590.38 o 
  23  17  -3     7975.75     8798.27    705.32 o 
  25  17  -3     5126.48     5050.20    740.87 o 
  27  17  -3     4743.85     4672.72    773.03 o 
  29  17  -3     1731.04     1130.12    700.44 o 
  31  17  -3      151.69        0.00    664.49 o 
  33  17  -3     4334.95     5374.92   1068.24 o 
  35  17  -3     2370.61     2694.52   1019.15 o 
   1  19  -3    19041.14    18171.10    954.46 o 
   3  19  -3     9233.13     8762.50    738.37 o 
   5  19  -3    14276.49    14870.53    898.77 o 
   7  19  -3    10458.66     9857.61    860.94 o 
   9  19  -3    16618.85    17456.74    972.91 o 
  11  19  -3     1169.85     1218.41    416.38 o 
  13  19  -3      923.54      700.98    467.13 o 
  15  19  -3     9312.02     9162.26    736.97 o 
  17  19  -3     3829.53     4230.77    546.54 o 
  19  19  -3    11502.88    11917.00    773.14 o 
  21  19  -3     2837.21     3753.53    578.56 o 
  23  19  -3     1401.41      837.27    497.63 o 
  25  19  -3     1079.93     1041.36    614.00 o 
  27  19  -3      392.15     1037.89    646.06 o 
  29  19  -3     1692.40     2007.50    759.50 o 
  31  19  -3     1816.67     2622.14    910.56 o 
  33  19  -3     3231.63     1929.46    931.99 o 
  35  19  -3     3104.07     2563.29   1080.27 o 
   1  21  -3     6148.73     6235.36    690.05 o 
   3  21  -3    10622.71    10165.28    815.05 o 
   5  21  -3     4625.83     3372.06    625.18 o 
   7  21  -3     9881.84     9289.86    922.33 o 
   9  21  -3     6529.78     5316.91    705.61 o 
  11  21  -3    13813.42    12470.40    885.18 o 
  13  21  -3     8269.75     7884.35    915.57 o 
  15  21  -3    10857.82    10452.60    810.78 o 
  17  21  -3    15857.51    16094.66    870.60 o 
  19  21  -3     6244.77     6182.24    749.18 o 
  21  21  -3     7297.85     7480.18    725.83 o 
  23  21  -3     7376.94     7787.24    816.26 o 
  25  21  -3      867.75      580.48    619.76 o 
  27  21  -3      912.22      880.85    704.85 o 
  29  21  -3     2407.86     2773.45    821.44 o 
  31  21  -3     3390.71     3754.34   1050.04 o 
  33  21  -3     1320.01      962.03    980.32 o 
   1  23  -3     8980.01     7984.67    827.85 o 
   3  23  -3     1382.67     1417.01    583.38 o 
   5  23  -3     1965.04     1945.59    599.25 o 
   7  23  -3      222.71      319.44    535.29 o 
   9  23  -3     3646.67     3709.26    654.73 o 
  11  23  -3    13127.03    12552.00    935.79 o 
  13  23  -3     8000.81     8155.15    944.98 o 
  15  23  -3     8067.03     8912.86    998.38 o 
  17  23  -3    14914.39    15901.68   1043.07 o 
  19  23  -3     2595.54     1876.92    636.77 o 
  21  23  -3     4787.89     4389.22    802.14 o 
  23  23  -3     3260.64     3569.29    732.43 o 
  25  23  -3     6891.22     6384.74   1017.58 o 
  27  23  -3     3414.87     3812.29    843.11 o 
  29  23  -3     1553.13     2957.07    825.00 o 
  31  23  -3      899.41      586.28    905.35 o 
  33  23  -3      810.70        0.00    949.92 o 
   1  25  -3     5560.50     4610.21    738.97 o 
   3  25  -3     2108.47     2372.60    739.16 o 
   5  25  -3     2385.51     2831.23    643.95 o 
   7  25  -3     4995.46     4843.20    728.21 o 
   9  25  -3     4362.15     3320.63    709.61 o 
  11  25  -3     2697.28     2385.99    660.61 o 
  13  25  -3    10012.80    10533.47   1103.08 o 
  15  25  -3     4202.86     2840.91    814.10 o 
  17  25  -3      593.63      812.40    625.73 o 
  19  25  -3     2873.62     3544.16    749.00 o 
  21  25  -3      720.85      377.64    610.87 o 
  23  25  -3      634.65      482.59    647.11 o 
  25  25  -3     1512.34      689.27    691.42 o 
  27  25  -3     1023.88     2133.77    928.75 o 
  29  25  -3     2336.23     2531.93   1034.46 o 
  31  25  -3     1143.38        0.00   1120.90 o 
   1  27  -3     1077.49     1341.99    665.00 o 
   3  27  -3     4094.54     4122.07    710.40 o 
   5  27  -3     7557.23     7617.03    825.58 o 
   7  27  -3     8324.49     7863.28    907.52 o 
   9  27  -3     8534.87     9632.41    913.73 o 
  11  27  -3      472.14      822.73    573.79 o 
  13  27  -3     2779.31     2318.43    816.15 o 
  15  27  -3      576.16        0.00    625.43 o 
  17  27  -3     1704.26     1496.76    629.31 o 
  19  27  -3     1168.52     1795.72    683.68 o 
  21  27  -3     5525.43     5087.63    832.63 o 
  23  27  -3      111.82      291.45    670.25 o 
  25  27  -3      388.92       77.08    702.02 o 
  27  27  -3     1721.03     2195.00    968.16 o 
  29  27  -3     1193.21      351.51   1222.60 o 
   1  29  -3     5658.78     5619.23    813.57 o 
   3  29  -3     3364.66     3592.53    744.57 o 
   5  29  -3      699.36      680.75    651.32 o 
   7  29  -3     1176.38     1692.81    663.86 o 
   9  29  -3     1364.40     1249.94    631.84 o 
  11  29  -3     4203.92     4506.68    891.50 o 
  13  29  -3     2647.24     2957.81    840.46 o 
  15  29  -3     1156.12     1848.71    814.14 o 
  17  29  -3     2138.48     2897.16    766.54 o 
  19  29  -3      147.78      322.33    669.16 o 
  21  29  -3     1168.62     1076.54    748.38 o 
  23  29  -3     2454.40     3499.84    812.67 o 
  25  29  -3     2281.92     2561.77    839.68 o 
  27  29  -3      844.76      553.47    992.57 o 
   1  31  -3     8524.82     9614.80    996.92 o 
   3  31  -3      419.97      845.13    667.30 o 
   5  31  -3      782.72      354.12    675.30 o 
   7  31  -3     1494.58     1291.81    649.84 o 
   9  31  -3    10556.43     9360.90    976.82 o 
  11  31  -3     1788.64     2530.30    879.03 o 
  13  31  -3     2280.99     2484.95    872.64 o 
  15  31  -3     1182.27     1522.49    858.29 o 
  17  31  -3     2354.87     2639.18    732.49 o 
  19  31  -3     1119.39      983.59    733.40 o 
  21  31  -3     1033.84     1843.58    784.53 o 
  23  31  -3     1051.07     1116.74    807.38 o 
  25  31  -3     3424.26     4483.14   1003.93 o 
   1  33  -3      109.90      318.07    636.11 o 
   3  33  -3      684.91     1021.19    725.93 o 
   5  33  -3     4031.66     4620.02    850.41 o 
   7  33  -3     7240.78     7361.31    930.54 o 
   9  33  -3     8099.09     6995.07    907.58 o 
  11  33  -3     2977.02     3633.57   1240.94 o 
  13  33  -3      148.35        0.00    798.45 o 
  15  33  -3     1259.35     1361.15    906.70 o 
  17  33  -3     3796.62     3808.53    856.73 o 
  19  33  -3     2346.13     2955.52    832.79 o 
  21  33  -3     2935.82     4931.54    902.99 o 
  23  33  -3      283.38      554.20    814.26 o 
   1  35  -3     1314.19     1898.11    778.04 o 
   3  35  -3      881.61     1112.14    706.03 o 
   5  35  -3      754.38      718.21    678.79 o 
   7  35  -3     1697.40     1997.24    731.68 o 
   9  35  -3     5519.89     5578.32   1071.61 o 
  11  35  -3     1868.83     1930.09    928.37 o 
  13  35  -3      997.08      229.50    849.49 o 
  15  35  -3     1211.53     2189.83    954.51 o 
  17  35  -3     1017.17     1483.38    792.31 o 
  19  35  -3     1108.93     1126.89    821.83 o 
  21  35  -3     1309.85     1364.77    855.02 o 
   1  37  -3     1848.03     1717.04    771.54 o 
   3  37  -3      417.19      627.26    705.24 o 
   5  37  -3      788.50      420.43    655.50 o 
   7  37  -3      428.97      769.36    727.90 o 
   9  37  -3      185.42        0.00    868.45 o 
  11  37  -3     1440.53     1647.57    963.03 o 
  13  37  -3     1124.09     1252.14    984.70 o 
  15  37  -3     1011.21     2447.96   1400.57 o 
  17  37  -3      377.61      665.32    818.10 o 
   1  39  -3      991.53      779.56    745.85 o 
   3  39  -3     2724.16     3682.99    848.48 o 
   5  39  -3      355.71      447.26    737.35 o 
   7  39  -3     4929.54     5674.94   1119.28 o 
   9  39  -3     4533.65     5348.88   1174.89 o 
  11  39  -3     1697.75     2268.86   1059.64 o 
  13  39  -3      264.06      664.68    956.61 o 
   1  41  -3      507.19      781.58    767.41 o 
   3  41  -3     1651.34     1822.90    790.04 o 
   5  41  -3     2685.74     2438.14    826.49 o 
   7  41  -3     2722.82     3688.97   1114.39 o 
   6   0  -2    53125.21    56210.93   1257.94 o 
  10   0  -2    37334.31    37457.33   1001.84 o 
  14   0  -2   162234.81   175642.91   2129.06 o 
  18   0  -2    15590.24    13821.45   1507.54 o 
  22   0  -2    22206.93    18882.91   1921.57 o 
  26   0  -2    61499.44    55061.95   3413.27 o 
  30   0  -2     7896.63     8118.15   1773.00 o 
  34   0  -2     6381.56     6046.02   1868.08 o 
  38   0  -2    12368.79     7809.11   2018.64 o 
   2   2  -2    48347.39    50612.62   1576.88 o 
   4   2  -2    66678.21    74041.92   1774.98 o 
   6   2  -2    63968.98    65900.41   1862.20 o 
   8   2  -2     8351.90     7650.66    377.54 o 
  10   2  -2    16216.62    17297.17    884.60 o 
  12   2  -2     7461.08     7289.81    343.35 o 
  14   2  -2    16684.46    16328.13    660.30 o 
  16   2  -2    12613.90    12742.87    590.51 o 
  18   2  -2    47162.52    45534.49   3110.47 o 
  20   2  -2     4358.71     4055.88    451.70 o 
  22   2  -2    20320.93    17797.24   1301.96 o 
  24   2  -2    14075.08    14079.99   1276.10 o 
  26   2  -2      173.28      528.65    688.76 o 
  28   2  -2     7439.90     7484.21   1158.78 o 
  30   2  -2     1282.18      395.23    891.29 o 
  32   2  -2     1918.06      652.14    949.43 o 
  34   2  -2    15201.64    14933.72   1911.67 o 
  36   2  -2     5650.85     5480.04   1348.01 o 
  38   2  -2      331.38     1133.87   1141.30 o 
  40   2  -2     3059.53     4635.76   1668.00 o 
   2   4  -2    64735.43    68682.04   1461.28 o 
   4   4  -2    54454.59    56743.46   1162.73 o 
   6   4  -2     2153.56     2217.29    327.09 o 
   8   4  -2    61839.45    59811.34   1389.79 o 
  10   4  -2      975.54     1058.90    298.38 o 
  12   4  -2    16115.78    17727.09    710.25 o 
  14   4  -2    45826.54    45764.64   2274.98 o 
  16   4  -2    57326.36    58495.50   1865.48 o 
  18   4  -2     6852.90     6684.29    528.46 o 
  20   4  -2    68391.19    68202.10   2816.07 o 
  22   4  -2     1749.33     2110.05    724.78 o 
  24   4  -2     6950.30     6846.87    998.46 o 
  26   4  -2     5476.36     5080.02    949.74 o 
  28   4  -2     5561.13     5110.85   1068.48 o 
  30   4  -2     1458.37     1626.40   1221.29 o 
  32   4  -2     7544.60     7854.60   1358.97 o 
  34   4  -2      136.42        0.00    920.31 o 
  36   4  -2     3692.02     4260.81   1273.70 o 
  38   4  -2      715.85      562.54    993.56 o 
  40   4  -2     1165.87     2075.53   1221.82 o 
   0   6  -2    84171.07    82023.43   3099.28 o 
   2   6  -2      666.67      539.17    240.84 o 
   4   6  -2    13780.79    13766.97    752.00 o 
   6   6  -2     9541.96     9323.11    499.03 o 
   8   6  -2    19775.06    21620.96   1036.50 o 
  10   6  -2     1324.56     1053.41    318.92 o 
  12   6  -2    65418.23    62710.39   1341.74 o 
  14   6  -2    41527.77    41967.78   1141.21 o 
  16   6  -2    55545.45    55745.39   1342.41 o 
  18   6  -2    29635.18    30744.86   1047.68 o 
  20   6  -2     8590.01     8371.26    633.13 o 
  22   6  -2     2171.52     2025.13    470.15 o 
  24   6  -2    24534.48    22736.03   1771.02 o 
  26   6  -2     2393.03     1634.51    791.98 o 
  28   6  -2    10416.01     9593.79   1263.58 o 
  30   6  -2     1311.56      732.58    803.60 o 
  32   6  -2      467.77      346.99    896.56 o 
  34   6  -2      786.49     1381.21    970.03 o 
  36   6  -2     3848.46     4677.63   1201.16 o 
  38   6  -2      119.46        0.00   1041.47 o 
  40   6  -2     5556.47     7011.78   1576.47 o 
   2   8  -2    39232.62    40315.78   1515.99 o 
   4   8  -2    69234.67    69033.35   1960.86 o 
   6   8  -2     4111.32     3991.72    361.29 o 
   8   8  -2    23758.22    22681.08    687.17 o 
  10   8  -2    21725.53    20697.41    939.67 o 
  12   8  -2     1401.52     2020.49    402.20 o 
  14   8  -2    60395.19    62341.14   3109.50 o 
  16   8  -2    24006.79    25449.80    984.99 o 
  18   8  -2    15934.81    15319.91    814.02 o 
  20   8  -2     7425.07     6737.61    623.88 o 
  22   8  -2    19124.07    18485.83   1445.81 o 
  24   8  -2      668.23      982.13    787.62 o 
  26   8  -2    18678.50    17656.95   1464.81 o 
  28   8  -2      406.17      350.97    784.11 o 
  30   8  -2      314.96        0.00    760.65 o 
  32   8  -2      502.67      632.27    924.55 o 
  34   8  -2      822.00     2092.88   1019.12 o 
  36   8  -2     1387.72     2777.04   1170.32 o 
  38   8  -2     5266.29     5189.44   1335.56 o 
  40   8  -2      212.34      407.77   1277.02 o 
   0  10  -2    76530.45    77534.44   2660.49 o 
   2  10  -2     6368.88     6923.07    342.37 o 
   4  10  -2      697.70      873.73    258.54 o 
   6  10  -2    44526.32    42030.41    835.91 o 
   8  10  -2    13808.53    14483.60    620.10 o 
  10  10  -2    10696.44    10263.00    490.90 o 
  12  10  -2     2312.63     2245.24    397.23 o 
  14  10  -2      211.04      215.26    335.40 o 
  16  10  -2     8609.94     9368.54    698.59 o 
  18  10  -2    18625.41    19032.72    939.36 o 
  20  10  -2     1077.86     1412.31    482.18 o 
  22  10  -2    13948.43    15157.92   1732.13 o 
  24  10  -2     3613.77     3213.38    587.81 o 
  26  10  -2     3997.50     3298.37    885.29 o 
  28  10  -2      943.89      640.90    844.83 o 
  30  10  -2      836.22     1039.28    888.19 o 
  32  10  -2      775.25     1033.50   1024.18 o 
  34  10  -2    11244.14    12948.47   1614.34 o 
  36  10  -2      467.55        0.00    978.37 o 
  38  10  -2     1191.54     2555.92   1295.58 o 
  40  10  -2      200.42     2086.16   1302.36 o 
   2  12  -2    18542.26    18443.72    770.39 o 
   4  12  -2    18859.03    20250.33    872.20 o 
   6  12  -2      643.02      529.53    265.68 o 
   8  12  -2    44773.49    40889.45   2123.28 o 
  10  12  -2    19107.23    18545.45    653.48 o 
  12  12  -2    10313.58    10572.33    551.44 o 
  14  12  -2    18156.66    16872.27    682.36 o 
  16  12  -2    19397.48    18865.97    892.33 o 
  18  12  -2     4735.17     4873.92    468.54 o 
  20  12  -2    14512.94    14651.73    711.35 o 
  22  12  -2     7633.07     8466.90    743.17 o 
  24  12  -2     3543.44     3940.73    510.42 o 
  26  12  -2    22745.26    24062.04   1939.89 o 
  28  12  -2     3321.66     3079.82    673.90 o 
  30  12  -2     1484.20     1139.88    850.63 o 
  32  12  -2     1700.03     2527.99   1132.14 o 
  34  12  -2     1774.91     3100.67   1085.51 o 
  36  12  -2     1130.95     1006.11    838.55 o 
  38  12  -2     5557.41     7483.86   1198.34 o 
   0  14  -2   163910.63   160533.33   3664.85 o 
   2  14  -2      199.42      711.99    361.30 o 
   4  14  -2    72462.63    78872.27   4706.53 o 
   6  14  -2    10238.71    10478.96    513.31 o 
   8  14  -2    58606.35    61329.21   2146.16 o 
  10  14  -2    23213.68    23033.68    744.63 o 
  12  14  -2    74187.72    73738.57   2360.30 o 
  14  14  -2     6346.64     6141.47    486.57 o 
  16  14  -2    18997.66    18277.77   1026.46 o 
  18  14  -2     5172.45     5298.98    498.07 o 
  20  14  -2     9862.60     9406.24    630.06 o 
  22  14  -2     4841.85     3977.93    508.89 o 
  24  14  -2    33639.07    33559.26   1212.46 o 
  26  14  -2      829.29     1304.74    598.07 o 
  28  14  -2     5519.76     5550.42    719.23 o 
  30  14  -2     3322.87     3429.44    838.47 o 
  32  14  -2      817.56      906.36    790.99 o 
  34  14  -2     3833.50     4756.92   1013.61 o 
  36  14  -2     9703.72    11002.62   1709.60 o 
  38  14  -2       25.16     1365.79   1314.95 o 
   2  16  -2     4378.96     5311.56    538.87 o 
   4  16  -2    95612.07    97823.43   6502.12 o 
   6  16  -2    13026.42    13498.79    571.41 o 
   8  16  -2    48069.39    47054.04   1024.55 o 
  10  16  -2       56.91       14.00    295.50 o 
  12  16  -2     9587.74     9197.42    630.09 o 
  14  16  -2     4475.16     4442.94    466.01 o 
  16  16  -2    46228.47    45593.37   1163.62 o 
  18  16  -2      134.08      177.03    346.24 o 
  20  16  -2    36220.30    35502.68   1104.94 o 
  22  16  -2      848.32      895.50    419.81 o 
  24  16  -2     4784.00     5155.16    597.98 o 
  26  16  -2      475.30      336.13    526.95 o 
  28  16  -2    14576.76    14434.59   1001.70 o 
  30  16  -2       79.92        0.00    717.58 o 
  32  16  -2     9782.10     9997.95   1159.67 o 
  34  16  -2      660.77      734.22    857.38 o 
  36  16  -2     2453.22     3507.45   1026.49 o 
  38  16  -2      314.32       89.36    923.57 o 
   0  18  -2    12086.97    11486.80   1002.68 o 
   2  18  -2    23075.84    22985.26    943.79 o 
   4  18  -2    21215.98    21653.79   1130.59 o 
   6  18  -2    44896.37    45244.24   1398.40 o 
   8  18  -2    10937.12    11094.14    886.86 o 
  10  18  -2    13432.96    12489.97    862.90 o 
  12  18  -2    11575.14    11258.49   1138.72 o 
  14  18  -2     1595.13     1130.23    394.29 o 
  16  18  -2    11848.89    12147.47    696.27 o 
  18  18  -2    25315.35    25929.64    960.91 o 
  20  18  -2     1061.95     1321.02    437.49 o 
  22  18  -2    14198.78    13803.34    788.58 o 
  24  18  -2    12241.41    12062.43    780.95 o 
  26  18  -2     1983.80     2795.62    545.20 o 
  28  18  -2     2123.36     2320.91    672.20 o 
  30  18  -2     6878.76     7201.96   1043.80 o 
  32  18  -2      892.94     1514.66    958.79 o 
  34  18  -2     3670.23     5113.19   1049.55 o 
  36  18  -2      856.11      546.19    950.86 o 
   2  20  -2    51283.53    47074.41   1347.57 o 
   4  20  -2     7645.66     7841.89    461.69 o 
   6  20  -2     2534.72     2438.89    386.95 o 
   8  20  -2     6487.88     7542.32    540.71 o 
  10  20  -2    23235.83    23376.99    937.91 o 
  12  20  -2     3090.31     2864.12    502.69 o 
  14  20  -2    38026.19    39537.79   1384.01 o 
  16  20  -2     1166.99      998.71    421.05 o 
  18  20  -2     7504.49     8027.32    631.42 o 
  20  20  -2     3698.29     4138.50    559.65 o 
  22  20  -2     5677.67     6260.69    636.63 o 
  24  20  -2       68.97      736.63    461.82 o 
  26  20  -2    12135.52    12698.43    845.94 o 
  28  20  -2     4103.80     3758.32    736.17 o 
  30  20  -2      911.47     1395.15    827.01 o 
  32  20  -2      533.64     1570.07    898.12 o 
  34  20  -2      608.54      527.54    917.91 o 
  36  20  -2      170.54      402.69    997.19 o 
   0  22  -2    48057.55    45490.64   2009.34 o 
   2  22  -2     4736.36     4289.79    588.39 o 
   4  22  -2    18777.23    21322.54    865.21 o 
   6  22  -2    32388.14    30508.29   1869.56 o 
   8  22  -2    11373.32    12036.24    640.25 o 
  10  22  -2    20286.92    19521.08    887.02 o 
  12  22  -2    27918.03    29754.75   2281.20 o 
  14  22  -2    10324.26     9950.06    824.77 o 
  16  22  -2     4648.98     5645.27    591.56 o 
  18  22  -2    18467.86    19681.72    921.66 o 
  20  22  -2     3562.55     3802.08    564.88 o 
  22  22  -2     5462.52     5763.23    637.95 o 
  24  22  -2     5980.65     6702.57    682.23 o 
  26  22  -2      322.74      856.10    531.23 o 
  28  22  -2      301.70     1593.22    807.85 o 
  30  22  -2      917.51     1946.20    854.76 o 
  32  22  -2     1591.17      645.96   1189.30 o 
  34  22  -2     2232.58     3690.96   1054.30 o 
   2  24  -2     7926.03     8637.07    780.65 o 
   4  24  -2    16025.48    14320.21    906.77 o 
   6  24  -2     5493.56     5756.00    678.82 o 
   8  24  -2    38167.63    37882.51   1505.94 o 
  10  24  -2       14.51        0.00    413.96 o 
  12  24  -2     3818.41     4952.22    606.69 o 
  14  24  -2      691.81     1425.95    513.16 o 
  16  24  -2    47016.03    48241.89   1826.14 o 
  18  24  -2     4392.42     4034.54    585.55 o 
  20  24  -2    20763.01    22123.20   1019.24 o 
  22  24  -2     1677.48     2213.09    573.63 o 
  24  24  -2     2462.03     2442.52    587.29 o 
  26  24  -2     2701.58     3370.92    638.36 o 
  28  24  -2     3842.34     4828.91    950.87 o 
  30  24  -2     1226.87      708.75    857.59 o 
  32  24  -2     4550.95     5914.28   1103.89 o 
  34  24  -2      202.85        0.00    949.77 o 
   0  26  -2    38399.34    32870.33   1857.41 o 
   2  26  -2     1496.37     1422.90    578.85 o 
   4  26  -2    13719.43    12196.79    911.62 o 
   6  26  -2     7117.11     6064.78    716.20 o 
   8  26  -2    12484.02    12621.99    925.54 o 
  10  26  -2      600.43      813.01    624.48 o 
  12  26  -2     7336.72     7189.72    913.13 o 
  14  26  -2    12931.01    12886.70   1139.75 o 
  16  26  -2    10881.92    11665.39    775.59 o 
  18  26  -2    15932.86    15588.54    895.56 o 
  20  26  -2      371.72      643.54    509.37 o 
  22  26  -2     2907.31     3507.42    621.40 o 
  24  26  -2    21727.01    22866.11   1358.00 o 
  26  26  -2     1442.93     1965.47    663.77 o 
  28  26  -2     4044.95     5247.73   1012.53 o 
  30  26  -2      742.43      576.05    872.33 o 
  32  26  -2      257.76        0.00    899.32 o 
   2  28  -2     7322.60     6859.26    795.70 o 
   4  28  -2    12611.33    12887.30    991.64 o 
   6  28  -2     1035.83     1082.12    599.24 o 
   8  28  -2     6914.55     7373.46    834.71 o 
  10  28  -2     1051.84      704.70    700.38 o 
  12  28  -2     8948.81     8831.44   1027.46 o 
  14  28  -2     2768.51     2507.76    783.19 o 
  16  28  -2      629.86      398.83    554.94 o 
  18  28  -2     2768.22     3084.13    669.81 o 
  20  28  -2     2413.54     2572.40    661.24 o 
  22  28  -2     1753.52     1685.92    667.42 o 
  24  28  -2     1295.01     1939.17    715.91 o 
  26  28  -2     6792.48     7482.62    972.68 o 
  28  28  -2      303.18      498.14    893.91 o 
  30  28  -2       85.41        0.00   1153.01 o 
   0  30  -2     4303.91     3575.78    976.50 o 
   2  30  -2     1670.79     2473.86    679.56 o 
   4  30  -2      206.18      554.23    580.11 o 
   6  30  -2    32644.01    30922.82   1573.77 o 
   8  30  -2     1082.76     1168.44    712.84 o 
  10  30  -2    10502.83    10858.48   1132.85 o 
  12  30  -2     5183.97     4966.78    914.28 o 
  14  30  -2      839.07      392.87    704.25 o 
  16  30  -2     2119.95     2303.39    679.32 o 
  18  30  -2     4574.58     6367.51    845.63 o 
  20  30  -2      510.47      719.02    651.88 o 
  22  30  -2     2024.79     2184.65    740.52 o 
  24  30  -2      817.89      555.16    686.95 o 
  26  30  -2     1330.26      328.09    911.44 o 
  28  30  -2      505.24      956.26    958.56 o 
  30  30  -2     2772.23     4744.04   1372.25 o 
   2  32  -2     3872.42     5354.40    801.32 o 
   4  32  -2     1880.34     2664.23    699.01 o 
   6  32  -2     3631.97     3129.98    740.92 o 
   8  32  -2     9493.85     8773.94   1059.40 o 
  10  32  -2    12215.36    13307.17   1212.04 o 
  12  32  -2        7.31     1287.74   1418.08 o 
  14  32  -2    12961.15    13752.04   1255.28 o 
  16  32  -2     2318.93     2339.05    686.63 o 
  18  32  -2       86.31        0.00    626.18 o 
  20  32  -2      302.72      883.70    715.00 o 
  22  32  -2     2779.27     2948.31    827.79 o 
  24  32  -2      266.51      788.42    759.74 o 
  26  32  -2     3680.71     4522.13   1075.36 o 
  28  32  -2     1087.00      723.46   1008.57 o 
   0  34  -2     1479.85     1944.38    977.85 o 
   2  34  -2      309.71      481.80    621.88 o 
   4  34  -2     1075.74      995.17    652.81 o 
   6  34  -2     2945.68     3169.86    851.62 o 
   8  34  -2     5384.59     5164.62   1002.49 o 
  10  34  -2     1713.10     2220.80    834.42 o 
  12  34  -2     7401.38     8468.47   1115.63 o 
  14  34  -2       53.48      330.42    959.65 o 
  16  34  -2     1949.29     2584.89    767.50 o 
  18  34  -2      963.52      568.96    707.51 o 
  20  34  -2      466.25      159.55    751.41 o 
  22  34  -2      897.73      884.56    766.17 o 
  24  34  -2     6069.45     6665.51    994.20 o 
   2  36  -2      199.11      435.91    679.31 o 
   4  36  -2     5143.82     6335.18    886.22 o 
   6  36  -2      896.66     1362.42    821.53 o 
   8  36  -2     7719.98     9529.59   1213.51 o 
  10  36  -2     1953.71     1767.86    874.50 o 
  12  36  -2     1226.81     1886.50    933.03 o 
  14  36  -2      712.94     1190.93    727.00 o 
  16  36  -2     1939.96     2974.07    780.79 o 
  18  36  -2      307.42      826.06    733.02 o 
  20  36  -2     2720.17     5291.84    942.07 o 
  22  36  -2      637.89       81.30    830.47 o 
   0  38  -2     6487.98     6656.73   1361.00 o 
   2  38  -2      779.55     1554.67    746.79 o 
   4  38  -2     2021.03     2583.24    911.83 o 
   6  38  -2    11268.87    11858.44   1282.14 o 
   8  38  -2      537.20      870.28    877.32 o 
  10  38  -2     2851.85     3232.62   1005.30 o 
  12  38  -2     3497.79     4520.67   1029.61 o 
  14  38  -2      866.31     1148.93    774.73 o 
  16  38  -2     1474.10     2359.99    839.91 o 
  18  38  -2     2577.80     3287.08    876.80 o 
  20  38  -2       54.72      203.48    818.27 o 
   2  40  -2     4063.69     5133.22    931.10 o 
   4  40  -2       56.94       27.60    785.36 o 
   6  40  -2      125.23      116.65    860.17 o 
   8  40  -2      578.76      947.68    878.12 o 
  10  40  -2     2715.60     3743.81   1026.49 o 
  12  40  -2       43.84      671.23    929.54 o 
  14  40  -2     4539.51     7226.57   1229.93 o 
  16  40  -2      285.43     1940.03   1015.12 o 
   0  42  -2      539.77      887.91   1117.98 o 
   2  42  -2      286.81     1084.90    991.58 o 
   4  42  -2     1104.90     1092.17    930.03 o 
   6  42  -2     4490.57     6183.77   1171.52 o 
   8  42  -2      844.23     2079.14   1051.27 o 
  10  42  -2      590.93      623.41    960.31 o 
   1   1  -1    51675.61    53764.39   1154.92 o 
   3   1  -1   157412.23   165300.92   7279.19 o 
   5   1  -1   140844.97   149958.77   5749.54 o 
   7   1  -1   114710.78   119480.41   2504.49 o 
   9   1  -1    30104.08    29959.01    792.30 o 
  11   1  -1    49799.89    49951.79    936.85 o 
  13   1  -1    50048.84    47641.75   3199.70 o 
  15   1  -1    24472.38    25565.75    686.51 o 
  17   1  -1   107534.34   121407.03   5444.21 o 
  19   1  -1    58170.91    59369.98   5390.52 o 
  21   1  -1    28026.83    27879.36   2314.73 o 
  23   1  -1    21570.38    23159.93   1486.24 o 
  25   1  -1     8302.88     7675.18   1073.61 o 
  27   1  -1     4121.04     3350.18    934.01 o 
  29   1  -1    17944.29    16959.42   1539.44 o 
  31   1  -1    27139.17    24589.77   2737.74 o 
  33   1  -1    15670.73    15327.04   1578.56 o 
  35   1  -1     8872.34     8791.29   1415.51 o 
  37   1  -1     2554.70     2918.05   1081.13 o 
  39   1  -1     2935.55     3428.12   1275.19 o 
  41   1  -1     1146.21      112.45   1068.08 o 
   1   3  -1   229709.08   239348.80  10516.17 o 
   3   3  -1   262215.00   271741.47   3573.74 o 
   5   3  -1     8918.56     9266.67    425.73 o 
   7   3  -1     1904.09     1993.50    265.75 o 
   9   3  -1    96164.48    97433.71   2616.63 o 
  11   3  -1    36610.00    36297.63   1652.05 o 
  13   3  -1   101211.70   101791.70   2714.69 o 
  15   3  -1   126523.80   130137.66   3094.26 o 
  17   3  -1    19223.72    21168.96   1898.06 o 
  19   3  -1     1174.67      792.46    338.04 o 
  21   3  -1    16447.16    16271.83   1009.00 o 
  23   3  -1    20687.38    19241.24   1087.42 o 
  25   3  -1    16439.82    14192.83   1343.78 o 
  27   3  -1     4084.07     3313.31    955.25 o 
  29   3  -1      509.04      383.49    782.94 o 
  31   3  -1    13097.44    12811.70   1469.63 o 
  33   3  -1     3184.93     2662.47   1094.01 o 
  35   3  -1     1331.19     1693.34   1002.38 o 
  37   3  -1     4252.70     4549.76   1301.99 o 
  39   3  -1     6733.12     6339.90   1390.40 o 
  41   3  -1     1797.20     2017.07   1245.13 o 
   1   5  -1   121926.98   127221.34   3447.37 o 
   3   5  -1    74148.45    70211.84   1941.07 o 
   5   5  -1    63454.49    68456.88   1801.09 o 
   7   5  -1    13799.54    13736.27    530.81 o 
   9   5  -1    45650.50    47119.62    978.82 o 
  11   5  -1     3383.91     2937.91    359.59 o 
  13   5  -1      180.42      343.81    269.68 o 
  15   5  -1   114667.62   124750.24   7048.87 o 
  17   5  -1    37270.28    35087.38   2186.59 o 
  19   5  -1    11513.15    11032.59    686.29 o 
  21   5  -1    17956.80    17225.71    823.45 o 
  23   5  -1    22086.52    22383.24    969.51 o 
  25   5  -1     2259.32     2267.74    841.24 o 
  27   5  -1     2968.64     2614.67   1189.59 o 
  29   5  -1     9150.71     9151.84   1229.67 o 
  31   5  -1      529.03        0.00    829.93 o 
  33   5  -1     1768.50     2622.20    981.93 o 
  35   5  -1     2592.61     1911.36   1065.94 o 
  37   5  -1     3168.15     4017.28   1303.37 o 
  39   5  -1     3546.79     3499.77   1252.87 o 
  41   5  -1     1215.14      660.12   1050.85 o 
   1   7  -1   127621.97   139327.97   4935.48 o 
   3   7  -1    49239.97    52588.80   1280.24 o 
   5   7  -1     1124.96     1232.25    225.83 o 
   7   7  -1     8689.88     9143.07    424.46 o 
   9   7  -1    16097.92    16869.11    578.28 o 
  11   7  -1    27125.18    29380.61   1008.65 o 
  13   7  -1     2926.67     2493.74    376.03 o 
  15   7  -1    43811.45    44336.88   1170.22 o 
  17   7  -1    55290.90    54117.64   1345.02 o 
  19   7  -1    33123.24    31749.05   1080.02 o 
  21   7  -1     8576.77     8726.23    654.65 o 
  23   7  -1     8954.23     9259.78    700.43 o 
  25   7  -1     8383.67     8096.44    703.81 o 
  27   7  -1     8870.90     8887.14   1188.42 o 
  29   7  -1     3427.56     3121.45    998.44 o 
  31   7  -1     5993.84     6846.80   1279.20 o 
  33   7  -1     1916.05     3003.62    982.59 o 
  35   7  -1     8865.00     9396.28   1505.56 o 
  37   7  -1     1168.99     1444.84   1507.54 o 
  39   7  -1      201.18        0.00   1029.95 o 
  41   7  -1     1094.50     1514.11   1214.16 o 
   1   9  -1    32577.23    31147.64   1833.72 o 
   3   9  -1   142621.16   143983.30   3095.55 o 
   5   9  -1    14925.34    14061.85    687.54 o 
   7   9  -1     6001.86     6219.01    402.00 o 
   9   9  -1    22962.17    22989.71    618.23 o 
  11   9  -1     4897.11     4610.16    345.15 o 
  13   9  -1    12933.93    11891.87    507.83 o 
  15   9  -1    78668.49    83574.14   1641.65 o 
  17   9  -1    90895.88    92972.79   2568.54 o 
  19   9  -1    18826.70    18938.19   1268.68 o 
  21   9  -1     7265.55     7452.83    562.55 o 
  23   9  -1    20749.61    21074.28    861.37 o 
  25   9  -1    17254.94    17253.65    892.43 o 
  27   9  -1    12443.43    12903.70    966.29 o 
  29   9  -1     3644.14     4158.97   1004.87 o 
  31   9  -1     3588.36     3339.65   1072.50 o 
  33   9  -1     2354.34     2466.88   1089.35 o 
  35   9  -1     3246.96     3529.16   1193.72 o 
  37   9  -1     2125.27     2166.03    991.98 o 
  39   9  -1     4884.59     6177.33   2381.16 o 
  41   9  -1     1017.57     1582.72   1216.38 o 
   1  11  -1    21049.32    21894.84    720.81 o 
   3  11  -1    63625.53    65990.50   2370.08 o 
   5  11  -1    37786.76    39802.12   1067.74 o 
   7  11  -1     6829.17     6255.76    415.28 o 
   9  11  -1     3147.75     3383.04    353.05 o 
  11  11  -1     4618.23     4381.94    360.54 o 
  13  11  -1    24830.57    25666.18    733.53 o 
  15  11  -1    21741.89    21032.44    806.28 o 
  17  11  -1      461.29      205.34    291.94 o 
  19  11  -1     4877.40     4673.01    440.61 o 
  21  11  -1     5897.47     5781.19    491.18 o 
  23  11  -1    25218.22    24342.44    972.74 o 
  25  11  -1     7495.45     7472.16    615.01 o 
  27  11  -1     2925.28     2659.23    627.31 o 
  29  11  -1     1660.37     1365.83    835.85 o 
  31  11  -1     1200.64      254.42    843.86 o 
  33  11  -1     1840.81     1168.34    917.23 o 
  35  11  -1     7140.00     7179.93   1366.89 o 
  37  11  -1     5817.09     6976.58   1364.71 o 
  39  11  -1     4334.99     4059.00   1301.96 o 
  41  11  -1      458.49     1695.13   1309.15 o 
   1  13  -1     1149.83     1521.51    250.51 o 
   3  13  -1    97971.01    99112.32   1913.53 o 
   5  13  -1    82080.39    81138.26   3081.81 o 
   7  13  -1    34734.25    35182.52   1270.67 o 
   9  13  -1    17352.70    15871.75    640.99 o 
  11  13  -1     9726.69    11446.41    526.93 o 
  13  13  -1     7655.32     8229.42    480.40 o 
  15  13  -1    21927.78    21950.55    737.09 o 
  17  13  -1    36986.80    36601.71    963.41 o 
  19  13  -1    45510.75    44576.75   1092.01 o 
  21  13  -1    12855.51    13017.18    666.44 o 
  23  13  -1     2983.78     2820.23    441.09 o 
  25  13  -1      870.46      596.37    403.87 o 
  27  13  -1     5723.68     6907.50    708.76 o 
  29  13  -1      893.29     1573.28    664.35 o 
  31  13  -1     4941.56     6076.69    956.61 o 
  33  13  -1     4431.28     4567.00    913.50 o 
  35  13  -1     3206.80     3948.97    990.00 o 
  37  13  -1      614.28     1698.88    973.87 o 
  39  13  -1      238.31        0.00   1050.45 o 
   1  15  -1   167000.92   159385.58   2791.02 o 
   3  15  -1    10645.87    11474.96    509.61 o 
   5  15  -1    34694.66    30892.86   1980.12 o 
   7  15  -1    18637.66    19492.35    756.86 o 
   9  15  -1    35768.39    36734.07   1655.84 o 
  11  15  -1    99030.45   102527.38   2919.54 o 
  13  15  -1    32629.91    31921.49    881.19 o 
  15  15  -1    38129.48    36631.19   1008.77 o 
  17  15  -1    13365.05    13946.61    660.34 o 
  19  15  -1    18649.53    19321.32    783.99 o 
  21  15  -1     9076.97     9658.52    627.96 o 
  23  15  -1    18071.35    18835.13    825.61 o 
  25  15  -1    10530.46    11439.03    702.44 o 
  27  15  -1     9268.29     9225.92    804.86 o 
  29  15  -1     3050.76     3053.20    809.43 o 
  31  15  -1     3760.88     4824.83    924.59 o 
  33  15  -1     1051.64     2646.05    908.75 o 
  35  15  -1     3810.75     3167.78   1001.23 o 
  37  15  -1     4870.65     5639.78   1385.29 o 
  39  15  -1     2247.49     1463.87   1195.05 o 
   1  17  -1   104435.18    97451.21   2136.78 o 
   3  17  -1   153315.00   152202.53   3602.31 o 
   5  17  -1     7869.66     8048.00    470.03 o 
   7  17  -1     3851.96     4597.44    437.87 o 
   9  17  -1    29063.30    28830.68   1307.05 o 
  11  17  -1    29583.26    28921.64    865.60 o 
  13  17  -1    13684.15    13453.22    638.68 o 
  15  17  -1    42394.07    42064.11   1720.45 o 
  17  17  -1     2931.85     3281.71    430.39 o 
  19  17  -1     3115.06     2832.46    448.11 o 
  21  17  -1     8777.53     9061.17    630.89 o 
  23  17  -1    14700.23    15457.04    784.15 o 
  25  17  -1    11397.96    12042.58    747.08 o 
  27  17  -1    10087.21    10018.31    820.60 o 
  29  17  -1      340.39      189.80    733.45 o 
  31  17  -1      983.65     1274.39    819.50 o 
  33  17  -1     2198.39     1397.42    833.66 o 
  35  17  -1     3903.08     5011.56   1034.49 o 
  37  17  -1     2354.94     1988.35   1132.45 o 
  39  17  -1     2675.64     4605.83   2076.09 o 
   1  19  -1    13391.57    13245.89    743.97 o 
   3  19  -1   105221.53   115499.66   5163.08 o 
   5  19  -1      749.65      705.38    292.02 o 
   7  19  -1    13517.96    14636.31   1286.89 o 
   9  19  -1    10123.27     9888.01    699.96 o 
  11  19  -1    20523.96    20705.51   1575.20 o 
  13  19  -1     3569.85     3598.17    440.46 o 
  15  19  -1     1998.67     1870.06    400.05 o 
  17  19  -1    22317.49    22376.84    862.01 o 
  19  19  -1    12149.37    12641.82    718.55 o 
  21  19  -1     5465.04     5603.27    566.05 o 
  23  19  -1     4807.23     5103.91    583.58 o 
  25  19  -1       31.67        0.00    423.53 o 
  27  19  -1      142.94      162.11    513.80 o 
  29  19  -1     1680.83     1628.47    802.83 o 
  31  19  -1     2913.72     3741.63    916.77 o 
  33  19  -1     3259.30     3216.99    985.79 o 
  35  19  -1     5492.12     7536.48   1182.54 o 
  37  19  -1     1376.33     2646.97   1250.04 o 
   1  21  -1     5244.59     5083.72    577.30 o 
   3  21  -1    18962.21    19031.24    870.58 o 
   5  21  -1    43496.61    40790.34   2805.15 o 
   7  21  -1    19313.40    17707.75    787.60 o 
   9  21  -1    24873.24    24769.86    941.26 o 
  11  21  -1    10495.04    10590.92    689.10 o 
  13  21  -1     9547.05     9709.55    611.83 o 
  15  21  -1    22031.28    22540.55    879.17 o 
  17  21  -1    45203.09    44653.72   1217.56 o 
  19  21  -1    41521.84    41682.20   1209.10 o 
  21  21  -1    11169.10    11296.49    783.77 o 
  23  21  -1     5334.40     4813.55    601.41 o 
  25  21  -1     4563.29     5105.01    624.79 o 
  27  21  -1     2282.89     2474.36    646.15 o 
  29  21  -1     2011.34     2097.42    658.60 o 
  31  21  -1     3560.54     4396.65    948.16 o 
  33  21  -1     2478.04     2601.50    960.16 o 
  35  21  -1     2800.57     2648.90   1200.98 o 
  37  21  -1      221.67     1387.61   1159.95 o 
   1  23  -1    30685.04    28243.61   1112.61 o 
   3  23  -1     7118.40     5830.21    594.29 o 
   5  23  -1     4218.04     3762.33    442.71 o 
   7  23  -1      727.61      628.80    372.41 o 
   9  23  -1     8670.14     8863.81    665.37 o 
  11  23  -1    11485.16    11881.47    744.67 o 
  13  23  -1    36714.31    37417.33   1866.48 o 
  15  23  -1    48517.85    48894.24   1373.97 o 
  17  23  -1    18362.08    18448.07    863.24 o 
  19  23  -1    15200.30    15332.30    827.66 o 
  21  23  -1     7076.19     6668.69    641.35 o 
  23  23  -1     6461.79     6878.88    689.30 o 
  25  23  -1     8376.32     8974.88    743.74 o 
  27  23  -1     7778.50     8313.91    882.54 o 
  29  23  -1     3393.53     4051.26    982.47 o 
  31  23  -1     1764.05     2798.74    929.04 o 
  33  23  -1      280.88        0.00    854.35 o 
  35  23  -1      373.38     1877.96   1211.52 o 
   1  25  -1    16163.99    16207.94    951.91 o 
   3  25  -1    20800.72    19760.47   1612.08 o 
   5  25  -1    18723.26    18935.69   1128.70 o 
   7  25  -1    10037.31    10570.47   1015.35 o 
   9  25  -1     8562.49     8900.73    682.57 o 
  11  25  -1    28612.39    28891.73   1118.29 o 
  13  25  -1    19732.25    19542.74    862.41 o 
  15  25  -1    21373.59    21412.23   1079.60 o 
  17  25  -1     1675.63     1537.38    465.59 o 
  19  25  -1     2283.66     2346.85    521.76 o 
  21  25  -1     3615.21     3688.58    590.89 o 
  23  25  -1     3720.64     3546.03    599.19 o 
  25  25  -1     3094.01     3552.96    732.38 o 
  27  25  -1     5339.99     5436.19    835.22 o 
  29  25  -1       61.60      110.06    651.23 o 
  31  25  -1     1428.27     2984.41    951.29 o 
  33  25  -1     3141.13     2725.40    974.50 o 
  35  25  -1     2354.63     2978.66   1287.08 o 
   1  27  -1    12458.09    10870.03    863.20 o 
   3  27  -1     8347.51     7563.94    742.20 o 
   5  27  -1    24000.19    20961.09   1088.13 o 
   7  27  -1    37184.58    37570.16   3414.74 o 
   9  27  -1     3533.68     3863.97    553.15 o 
  11  27  -1     1456.82     1640.56    516.47 o 
  13  27  -1     1680.53     1785.24    481.75 o 
  15  27  -1     7287.45     8731.59    701.53 o 
  17  27  -1     6246.66     6666.38    640.53 o 
  19  27  -1     8568.65     9346.42    756.53 o 
  21  27  -1      615.42      872.89    499.42 o 
  23  27  -1      695.15      894.69    544.11 o 
  25  27  -1     2325.16     2928.81    689.49 o 
  27  27  -1     1681.85     2311.76    714.10 o 
  29  27  -1     3290.54     3483.79    809.14 o 
  31  27  -1     6101.16     8814.14   1254.84 o 
  33  27  -1     2915.55     4444.08   1369.63 o 
   1  29  -1    16017.21    14230.60    992.20 o 
   3  29  -1    16739.55    15998.00   1073.68 o 
   5  29  -1     3265.72     2871.84    733.37 o 
   7  29  -1     2932.52     3115.93    583.97 o 
   9  29  -1     5064.77     5333.95    653.97 o 
  11  29  -1     4297.86     5181.62    653.80 o 
  13  29  -1     5620.99     5933.41    736.74 o 
  15  29  -1    11120.23    11842.16    782.60 o 
  17  29  -1      469.82      403.95    479.03 o 
  19  29  -1      131.40      941.83    512.45 o 
  21  29  -1     5016.55     5407.45    681.33 o 
  23  29  -1    11093.37    10813.13    855.83 o 
  25  29  -1     5245.93     6644.33    883.71 o 
  27  29  -1     5301.67     5897.11    891.88 o 
  29  29  -1     1156.91     1244.42    775.91 o 
  31  29  -1     1538.43     1802.17    953.47 o 
   1  31  -1      652.09      929.37    641.93 o 
   3  31  -1     3511.86     3310.64    698.42 o 
   5  31  -1     3179.35     2481.27    750.02 o 
   7  31  -1     2462.66     2486.48    709.32 o 
   9  31  -1     3617.59     2755.24    807.95 o 
  11  31  -1     3571.34     4158.07    865.72 o 
  13  31  -1     2150.84     2631.18    643.14 o 
  15  31  -1     4216.08     4182.72    743.61 o 
  17  31  -1     1289.25     1692.31    641.64 o 
  19  31  -1     4555.02     5007.93    678.94 o 
  21  31  -1     1746.82     2158.74    614.73 o 
  23  31  -1     4469.22     5374.26    768.77 o 
  25  31  -1     2578.19     3185.17    793.46 o 
  27  31  -1     2585.62     3174.72    876.22 o 
  29  31  -1      222.33      486.21    809.89 o 
   1  33  -1     1103.12     1393.55    601.09 o 
   3  33  -1     1287.04     2397.64    779.05 o 
   5  33  -1     3976.81     4345.40    839.08 o 
   7  33  -1     7768.02     8123.19    981.76 o 
   9  33  -1     5958.48     6705.31    945.34 o 
  11  33  -1     2685.38     3320.63    812.58 o 
  13  33  -1      346.86      944.19    608.96 o 
  15  33  -1     1199.19     1777.12    616.71 o 
  17  33  -1     4254.41     4738.29    804.27 o 
  19  33  -1     6853.82     9129.44    965.60 o 
  21  33  -1     2295.28     3335.72    813.69 o 
  23  33  -1      978.85     1486.98    834.96 o 
  25  33  -1        9.69       81.30    877.17 o 
  27  33  -1      397.75      608.94    995.50 o 
   1  35  -1     5254.38     5317.64    830.02 o 
   3  35  -1      472.54     1177.81    742.98 o 
   5  35  -1     5640.06     6020.49   1182.66 o 
   7  35  -1    10566.19    10896.35   1165.01 o 
   9  35  -1     5103.30     5612.99    934.23 o 
  11  35  -1     2482.05     2342.38    855.44 o 
  13  35  -1     1462.30     1686.55    673.74 o 
  15  35  -1     2397.47     2882.72    753.41 o 
  17  35  -1     3580.67     5070.45    830.35 o 
  19  35  -1     2737.35     3017.57    808.99 o 
  21  35  -1     3248.12     3315.05    992.40 o 
  23  35  -1      243.06        0.00   1110.31 o 
  25  35  -1     1178.73     2591.49   1326.39 o 
   1  37  -1     3942.41     5486.26    942.10 o 
   3  37  -1     3691.07     4509.75    952.69 o 
   5  37  -1     1321.79     1994.66    832.09 o 
   7  37  -1     1318.04     1380.84    874.68 o 
   9  37  -1     1296.95        0.00    918.93 o 
  11  37  -1     2486.08     3272.37    891.65 o 
  13  37  -1     3276.27     4562.56    988.29 o 
  15  37  -1     1804.10     2475.60    948.83 o 
  17  37  -1      855.25     1822.00    962.37 o 
  19  37  -1       97.23     1050.30    918.60 o 
  21  37  -1     1107.06     1182.56    959.96 o 
  23  37  -1      823.63       92.53   1194.23 o 
   1  39  -1     1583.83     2531.49    936.85 o 
   3  39  -1     3983.56     3284.92    946.58 o 
   5  39  -1     5285.48     4714.19   1004.90 o 
   7  39  -1     4804.67     6243.92   1139.48 o 
   9  39  -1     3647.31     4282.19    997.87 o 
  11  39  -1      923.45     1440.49   1110.74 o 
  13  39  -1      627.61      892.26    947.58 o 
  15  39  -1      393.81      426.50    920.33 o 
  17  39  -1     1970.13     2996.87   1029.28 o 
  19  39  -1     2267.03     3322.71   1563.14 o 
   1  41  -1      816.96     1853.53   1248.03 o 
   3  41  -1     2939.89     2564.48    937.33 o 
   5  41  -1     3931.45     4146.01   1008.00 o 
   7  41  -1     3736.67     4446.08   1076.52 o 
   9  41  -1     2632.96     3799.06   1030.20 o 
  11  41  -1     1080.84     1459.60    905.89 o 
  13  41  -1      346.54      359.94    960.35 o 
  15  41  -1     1126.66     1219.36   1022.84 o 
   1  43  -1     1149.53     1969.12   1561.03 o 
   3  43  -1      832.69       93.62   1090.68 o 
   5  43  -1      238.72        0.00    926.09 o 
   7  43  -1      190.67      792.54    841.07 o 
   9  43  -1      451.28      730.49    947.66 o 
   4   0   0   262265.41   293124.50   2509.75 o 
   8   0   0   767707.06   857407.56  44582.43 o 
  12   0   0   681073.63   745118.44  86688.63 o 
  16   0   0   185829.48   201844.72   8654.01 o 
  20   0   0    81158.81    80422.52   8750.08 o 
  24   0   0   147788.86   153624.00  10719.20 o 
  28   0   0    25029.72    23657.12   2393.05 o 
  32   0   0    21070.99    15380.50   2238.53 o 
  36   0   0    19719.34    17375.37   2500.02 o 
  40   0   0     7388.34     9803.98   2169.20 o 
   2   2   0   275863.47   275986.03  19265.37 o 
   4   2   0   150949.44   181341.39   2868.76 o 
   6   2   0      259.55      298.64    111.88 o 
   8   2   0   414142.31   466197.44  16061.32 o 
  10   2   0    96274.80   105442.75   4342.75 o 
  12   2   0    21213.92    22348.92    669.66 o 
  14   2   0     1332.15     1666.35    244.55 o 
  16   2   0    99093.86   101744.49   5091.04 o 
  18   2   0    47300.66    45325.13   2409.56 o 
  20   2   0   147048.97   148741.66  11261.47 o 
  22   2   0       37.32      133.35    298.80 o 
  24   2   0       42.60      162.24    333.13 o 
  26   2   0    20343.59    18905.65   1727.39 o 
  28   2   0     2165.45     1471.99    913.24 o 
  30   2   0     2066.16      851.95    893.81 o 
  32   2   0    22861.72    20329.48   2214.76 o 
  34   2   0     4354.50     3096.10   1953.27 o 
  36   2   0     1644.64     2405.04   1001.41 o 
  38   2   0     5444.17     6160.91   1473.87 o 
  40   2   0     4238.96     4188.14   1322.20 o 
  42   2   0      658.23       88.14   1098.88 o 
   0   4   0    10635.73    11664.61    729.45 o 
   2   4   0    23793.20    28425.93   1186.34 o 
   4   4   0    11095.02    10460.53    357.68 o 
   6   4   0      361.52      698.21    150.35 o 
   8   4   0     1089.27     1421.74    206.98 o 
  10   4   0     2258.20     3033.73    257.79 o 
  12   4   0    99426.48   109620.48   2720.94 o 
  14   4   0     4832.01     5819.41    351.03 o 
  16   4   0   101115.52   109268.63   7502.88 o 
  18   4   0    97593.13   103124.20   3138.64 o 
  20   4   0     1335.26     1698.31    322.49 o 
  22   4   0    29721.26    30754.71   1852.56 o 
  24   4   0    12862.87    12899.02    989.82 o 
  26   4   0     4182.17     3721.72    581.49 o 
  28   4   0     4653.87     4277.02    960.82 o 
  30   4   0     6297.47     7174.49   1212.29 o 
  32   4   0      115.31      389.52    842.20 o 
  34   4   0    19145.40    18766.32   1742.52 o 
  36   4   0       81.88     1299.78   1032.08 o 
  38   4   0       28.45        0.00    926.61 o 
  40   4   0     1106.50     1014.38   1167.27 o 
  42   4   0      933.20     3536.36   1397.60 o 
   2   6   0    12851.73    13536.39    358.68 o 
   4   6   0     1414.81     1469.83    158.27 o 
   6   6   0     3724.35     3947.29    235.76 o 
   8   6   0     3289.39     3450.13    251.92 o 
  10   6   0     5633.04     4946.20    335.16 o 
  12   6   0    37395.22    35516.45   1040.53 o 
  14   6   0   100581.77    94155.86   2830.78 o 
  16   6   0    51244.53    58037.00   2063.75 o 
  18   6   0    31121.07    30562.10    940.15 o 
  20   6   0    17050.63    16309.90    650.95 o 
  22   6   0    14218.41    13685.03    929.36 o 
  24   6   0     1271.02      849.09    371.08 o 
  26   6   0    20414.74    20052.06   1066.10 o 
  28   6   0     6212.92     5543.44    715.37 o 
  30   6   0     7309.85     6422.18   1197.99 o 
  32   6   0     3385.48     3873.64   1015.94 o 
  34   6   0     1600.63     1847.08   1056.83 o 
  36   6   0      369.87        0.00    983.83 o 
  38   6   0     7296.38     7779.77   1468.06 o 
  40   6   0     1174.72     1291.81   1202.36 o 
  42   6   0     1453.16     2370.27   1270.21 o 
   0   8   0   736548.94   743019.69  13698.63 o 
   2   8   0   264940.16   264509.00   6525.98 o 
   4   8   0    16030.40    18788.50   1140.78 o 
   6   8   0   144581.61   133869.81   2135.75 o 
   8   8   0    22903.82    25594.94    925.09 o 
  10   8   0     2264.60     2104.91    259.28 o 
  12   8   0    36173.66    35724.11   1051.98 o 
  14   8   0    11555.31    11447.73    457.59 o 
  16   8   0    67819.36    64272.22   2255.73 o 
  18   8   0    20158.01    17474.87    752.00 o 
  20   8   0    16276.95    15958.55    722.67 o 
  22   8   0     5972.96     5664.66    482.88 o 
  24   8   0    36036.33    37466.22   2569.11 o 
  26   8   0      300.27        0.00    633.66 o 
  28   8   0     7624.89     7677.07    826.41 o 
  30   8   0       52.92        0.00    695.33 o 
  32   8   0     4660.32     3676.67    957.53 o 
  34   8   0     2978.55     4811.82   1163.97 o 
  36   8   0    10512.81    12348.27   1623.20 o 
  38   8   0     1236.91      940.71   1153.99 o 
  40   8   0     3334.07     3836.82   1220.75 o 
  42   8   0      184.00     1088.67   1174.15 o 
   2  10   0    16318.26    15241.55    538.01 o 
   4  10   0    60131.78    53436.23   3570.54 o 
   6  10   0      234.47      217.82    200.88 o 
   8  10   0     7477.14     6740.65    359.15 o 
  10  10   0       17.51      146.29    212.88 o 
  12  10   0      451.75      586.21    237.46 o 
  14  10   0       97.90      303.09    225.78 o 
  16  10   0    10099.97    10062.76    481.92 o 
  18  10   0     4031.25     4389.56    388.33 o 
  20  10   0    44625.02    43042.49   1173.67 o 
  22  10   0     1360.88     1332.26    341.49 o 
  24  10   0       65.72        0.00    341.65 o 
  26  10   0       33.17      349.30    492.52 o 
  28  10   0     2911.39     3163.66    646.35 o 
  30  10   0     3419.94     2770.33    982.48 o 
  32  10   0    15562.31    16289.34   1587.65 o 
  34  10   0       71.93      735.36    917.43 o 
  36  10   0     2194.44     2914.68   1099.76 o 
  38  10   0        3.92        0.00    952.03 o 
  40  10   0     3218.71     2214.32   1253.13 o 
   0  12   0   613355.19   582000.13  22880.57 o 
   2  12   0   111953.52   115844.70   5229.75 o 
   4  12   0     9402.95     8077.11    460.23 o 
   6  12   0    10754.92    10041.61    481.43 o 
   8  12   0   137904.02   142884.30   3568.44 o 
  10  12   0      515.21      470.22    238.69 o 
  12  12   0    73165.98    73295.76   1424.01 o 
  14  12   0     6235.16     6405.60    419.93 o 
  16  12   0    25753.37    24215.38    722.92 o 
  18  12   0     5737.29     5308.12    428.94 o 
  20  12   0    34607.30    34787.41    919.65 o 
  22  12   0      622.06      680.42    340.00 o 
  24  12   0    46604.76    45634.71   1114.70 o 
  26  12   0     3607.95     3553.85    550.99 o 
  28  12   0     8159.95     9141.85    759.76 o 
  30  12   0     1805.92     1396.19    694.18 o 
  32  12   0     2196.15     2633.63    817.94 o 
  34  12   0     2254.47     3019.64   1008.37 o 
  36  12   0     9940.77    11166.15   1546.51 o 
  38  12   0       17.84        0.00   1112.67 o 
  40  12   0     2865.93     5113.60   1522.40 o 
   2  14   0    58614.40    56426.89   1763.48 o 
   4  14   0    28264.05    27007.28   2003.61 o 
   6  14   0     1819.14     1856.01    306.18 o 
   8  14   0     8815.83     7806.57    418.01 o 
  10  14   0    21002.52    19664.08    624.47 o 
  12  14   0     2207.17     2626.36    340.11 o 
  14  14   0     8553.26     8168.03    466.82 o 
  16  14   0    34594.04    34844.02    893.62 o 
  18  14   0    15853.37    15945.18    924.94 o 
  20  14   0     6381.81     6546.19    494.27 o 
  22  14   0    21083.26    20328.72    770.14 o 
  24  14   0     2627.39     2277.34    509.67 o 
  26  14   0    12852.24    13258.95    847.60 o 
  28  14   0     1838.26     2538.33    607.77 o 
  30  14   0     3363.10     3819.54    659.27 o 
  32  14   0     7655.11     7891.89   1267.70 o 
  34  14   0     7213.28     8335.88   1373.00 o 
  36  14   0     1152.26     1675.92   1027.15 o 
  38  14   0     6134.47     6627.58   1386.72 o 
  40  14   0     2107.71      937.30   1388.68 o 
   0  16   0     3940.24     2954.03    586.94 o 
   2  16   0   185377.98   180205.16  12883.58 o 
   4  16   0     1105.46      830.27    282.35 o 
   6  16   0    34194.40    29890.29   1872.29 o 
   8  16   0     3062.99     3203.70    329.48 o 
  10  16   0    38499.80    37645.32   1601.41 o 
  12  16   0     3214.52     4070.10    395.18 o 
  14  16   0      107.74      155.46    298.47 o 
  16  16   0        6.39        0.00    297.20 o 
  18  16   0    80995.01    80483.41   2512.97 o 
  20  16   0     2067.02     2393.65    424.24 o 
  22  16   0    14463.01    15097.01    732.29 o 
  24  16   0     4862.60     4977.11    620.96 o 
  26  16   0      328.09      375.84    489.92 o 
  28  16   0     3702.05     3517.87    613.70 o 
  30  16   0    17118.25    18272.20   1075.74 o 
  32  16   0       26.02      631.85    939.81 o 
  34  16   0    10300.92    11546.56   1516.29 o 
  36  16   0     1391.86     1524.43   1085.66 o 
  38  16   0       60.22      439.83   1072.39 o 
  40  16   0       34.44      397.14   1260.32 o 
   2  18   0    31567.58    27533.34   1223.97 o 
   4  18   0    89095.06    84646.48   3985.98 o 
   6  18   0     1064.45     1064.28    335.54 o 
   8  18   0    14678.78    14978.90    692.19 o 
  10  18   0    19725.76    20563.69    931.56 o 
  12  18   0     7872.62     7581.99    491.09 o 
  14  18   0    13331.21    12959.57    626.84 o 
  16  18   0     4380.84     4421.50    463.31 o 
  18  18   0     5403.10     4920.76    482.69 o 
  20  18   0    49936.68    50015.36   1215.31 o 
  22  18   0    14477.09    14655.29    742.57 o 
  24  18   0     3750.12     3346.96    594.94 o 
  26  18   0     1282.66     1028.52    530.20 o 
  28  18   0     7674.60     7936.32    789.09 o 
  30  18   0     3796.11     4429.62    739.41 o 
  32  18   0     8853.55     8423.32   1350.81 o 
  34  18   0      153.41       15.03    935.75 o 
  36  18   0      324.91      425.32   1102.15 o 
  38  18   0     3074.95     3416.19   1295.73 o 
   0  20   0   141326.52   141051.70   2999.32 o 
   2  20   0     2484.23     3110.60    465.12 o 
   4  20   0    19101.29    17921.52   1061.21 o 
   6  20   0       92.23       24.83    299.93 o 
   8  20   0     7059.89     5828.13    509.05 o 
  10  20   0     6066.70     5840.42    460.63 o 
  12  20   0    23014.79    24596.76    830.90 o 
  14  20   0      239.07        0.00    323.50 o 
  16  20   0    51947.68    53762.04   2283.86 o 
  18  20   0     1066.79      953.42    397.58 o 
  20  20   0      324.52        0.00    385.20 o 
  22  20   0      860.81      330.66    425.10 o 
  24  20   0    10294.37    10183.24    824.59 o 
  26  20   0       40.46        0.00    514.76 o 
  28  20   0     8531.07     9420.69    870.90 o 
  30  20   0     1420.06      954.64    688.89 o 
  32  20   0      272.27        0.00    946.40 o 
  34  20   0       98.95      379.07    905.95 o 
  36  20   0     3841.04     3399.20   1224.26 o 
  38  20   0      529.45      152.39   1110.60 o 
   2  22   0    44276.18    41756.70   1733.43 o 
   4  22   0    13045.54    11609.24    669.68 o 
   6  22   0      131.74        0.00    301.84 o 
   8  22   0    19324.03    16941.61    799.89 o 
  10  22   0    14452.91    14375.43    659.30 o 
  12  22   0    13038.67    13351.73    671.22 o 
  14  22   0     7589.49     7768.28    565.48 o 
  16  22   0    25915.52    26731.80    941.59 o 
  18  22   0     1288.01     1402.71    441.47 o 
  20  22   0    11973.81    12348.47    755.05 o 
  22  22   0     2899.45     2866.92    518.42 o 
  24  22   0      499.65      647.77    524.34 o 
  26  22   0     1733.71     1621.65    612.41 o 
  28  22   0     1428.73      653.29    597.01 o 
  30  22   0       29.32      822.35    751.56 o 
  32  22   0     2517.42     3071.37   1186.41 o 
  34  22   0     1096.55     1277.03   1141.53 o 
  36  22   0     2195.45     2282.11   1725.45 o 
   0  24   0    17567.19    17780.76   1878.98 o 
   2  24   0    28785.07    25547.19   1192.43 o 
   4  24   0     2043.07     1752.59    551.05 o 
   6  24   0    24128.83    22880.53    946.89 o 
   8  24   0     3563.89     3631.58    512.29 o 
  10  24   0    14924.06    15705.25    724.00 o 
  12  24   0      401.62      396.81    355.74 o 
  14  24   0    19215.23    18320.67    810.96 o 
  16  24   0     9542.76     9909.94    665.21 o 
  18  24   0    47562.34    48464.95   2439.97 o 
  20  24   0      441.10      628.58    437.76 o 
  22  24   0     2632.96     2009.41    497.13 o 
  24  24   0     5503.74     5947.21    762.60 o 
  26  24   0     1355.78     1242.12    584.88 o 
  28  24   0      189.90     1028.57    623.26 o 
  30  24   0     3000.15     3121.85    887.60 o 
  32  24   0     1682.84     2549.57    906.05 o 
  34  24   0     6151.65     8072.99   1507.14 o 
  36  24   0      258.85      516.65   1210.40 o 
   2  26   0    30346.09    28515.67   1902.06 o 
   4  26   0     2471.38     2185.36    567.62 o 
   6  26   0     3462.54     3515.14    512.49 o 
   8  26   0      812.58      390.76    421.47 o 
  10  26   0     1515.09     2024.24    414.07 o 
  12  26   0     5138.15     5554.81    584.78 o 
  14  26   0     5102.80     5573.01    555.33 o 
  16  26   0    15470.97    15396.07    888.25 o 
  18  26   0    15154.34    15660.22    825.22 o 
  20  26   0    19487.19    17762.12    896.44 o 
  22  26   0     9394.32     9731.54    752.52 o 
  24  26   0      124.09      752.13    602.03 o 
  26  26   0     8002.08     8123.13    871.85 o 
  28  26   0     5517.32     6126.45    949.72 o 
  30  26   0     4198.16     4351.95    953.06 o 
  32  26   0     2387.35     2430.22    949.12 o 
  34  26   0      529.75      745.99   1299.54 o 
   0  28   0    35807.40    29279.21   2414.84 o 
   2  28   0     2757.77     2737.10    694.71 o 
   4  28   0      354.96      298.31    555.93 o 
   6  28   0     7584.04     7343.81    843.00 o 
   8  28   0      515.10     1135.27    495.92 o 
  10  28   0    25014.72    27052.63   1560.34 o 
  12  28   0      490.87      885.49    424.70 o 
  14  28   0     3565.52     3265.75    532.45 o 
  16  28   0     2029.76     1669.19    490.43 o 
  18  28   0     1886.90     2966.84    531.27 o 
  20  28   0      521.98      448.03    490.83 o 
  22  28   0      771.53     1124.10    642.43 o 
  24  28   0     4117.26     4299.48    762.53 o 
  26  28   0      201.11      552.18    680.76 o 
  28  28   0     4646.01     4882.31    952.46 o 
  30  28   0     2207.32     2903.27    931.14 o 
  32  28   0     1416.71     1963.27   1039.87 o 
   2  30   0     1674.26     1996.10    645.64 o 
   4  30   0    21406.04    21947.06   1319.01 o 
   6  30   0      603.93      763.29    660.33 o 
   8  30   0    14817.99    16630.76   1055.38 o 
  10  30   0    15311.06    15844.87    829.85 o 
  12  30   0     1146.61     1720.76    475.21 o 
  14  30   0    16058.53    16011.99    866.87 o 
  16  30   0     4204.08     5176.39    623.04 o 
  18  30   0      190.86      369.53    482.91 o 
  20  30   0     3937.28     6445.71    687.60 o 
  22  30   0     6729.39     6955.40    839.66 o 
  24  30   0      956.07      563.92    631.41 o 
  26  30   0      128.26      575.05    859.87 o 
  28  30   0     1007.84     2193.68   1074.06 o 
  30  30   0      562.27     1586.27   1271.80 o 
   0  32   0      300.42        0.00   1038.04 o 
   2  32   0       14.55      862.87    667.99 o 
   4  32   0     2385.36     1373.53    658.14 o 
   6  32   0      148.88      154.03    607.91 o 
   8  32   0     1300.72     1221.63    618.17 o 
  10  32   0     1202.33     1586.15    548.19 o 
  12  32   0     8129.48     8644.78    818.92 o 
  14  32   0      166.14        0.00    531.13 o 
  16  32   0     3412.79     3903.97    697.51 o 
  18  32   0       59.36      740.64    608.29 o 
  20  32   0     2629.27     2011.15    688.69 o 
  22  32   0      152.52      476.06    743.91 o 
  24  32   0     1766.51     1561.84    837.53 o 
  26  32   0     1193.52     1681.33   1005.65 o 
  28  32   0     1148.96     1334.08   1109.88 o 
   2  34   0      726.48     1780.19    833.78 o 
   4  34   0     3320.02     3306.44    791.41 o 
   6  34   0     2961.93     3291.97    752.76 o 
   8  34   0     2374.74     1606.46    716.70 o 
  10  34   0     2155.42     3399.49    685.44 o 
  12  34   0      786.93      909.17    589.22 o 
  14  34   0     4934.65     7365.91    835.92 o 
  16  34   0     1945.29     1818.39    656.56 o 
  18  34   0      760.89      661.66    666.02 o 
  20  34   0      203.26      244.14    670.30 o 
  22  34   0     3635.77     4476.76    989.59 o 
  24  34   0      253.46      784.15    815.07 o 
  26  34   0     1039.26     2430.93   1090.33 o 
   0  36   0     4823.03     6501.65   1664.04 o 
   2  36   0     2770.79     3063.02    980.44 o 
   4  36   0       52.18      265.53    701.08 o 
   6  36   0     9152.21    11932.49   1150.98 o 
   8  36   0     4154.81     4592.35    925.26 o 
  10  36   0     7294.45     8919.07   1118.96 o 
  12  36   0     4274.42     4998.22    969.51 o 
  14  36   0      215.41      686.93    782.29 o 
  16  36   0      118.30      380.44    779.74 o 
  18  36   0     7640.46    10430.10   1244.27 o 
  20  36   0     1966.76     1746.61   1114.27 o 
  22  36   0      508.38       91.76   1102.31 o 
  24  36   0      557.32      814.19   1473.87 o 
   2  38   0     5904.58     5039.93   1153.04 o 
   4  38   0     8945.46     8082.50   1341.00 o 
   6  38   0       33.86      141.48    751.72 o 
   8  38   0     9322.82     9581.67   1134.42 o 
  10  38   0     1257.16     1901.20    869.01 o 
  12  38   0     1334.83     1164.95    858.08 o 
  14  38   0     4046.47     5705.30   1057.82 o 
  16  38   0     2873.03     3981.24   1041.80 o 
  18  38   0      286.24     1167.90    896.67 o 
  20  38   0     4945.98     7219.23   1486.07 o 
  22  38   0     1710.33     1082.15   1232.32 o 
   0  40   0    10411.03    13102.35   2214.76 o 
   2  40   0      273.96      778.22    863.58 o 
   4  40   0      970.03     1933.45   1019.90 o 
   6  40   0       73.06      175.85    954.46 o 
   8  40   0       68.64      400.73    820.46 o 
  10  40   0      140.16      910.41    866.05 o 
  12  40   0     7645.79    10355.00   1237.92 o 
  14  40   0       19.83      927.65    921.81 o 
  16  40   0     4092.27     5374.01   1142.22 o 
  18  40   0        8.29      342.80    964.70 o 
   2  42   0      694.28      523.74    948.60 o 
   4  42   0     3291.22     5053.47   1336.26 o 
   6  42   0        6.75      846.59   1080.58 o 
   8  42   0     2241.82     2991.82   1202.76 o 
  10  42   0      811.64     1552.03   1163.84 o 
  12  42   0      172.49     1220.75   1008.89 o 
  14  42   0     1086.78     2989.26   1027.74 o 
   0  44   0      205.19     1691.78   1818.56 o 
   2  44   0     1142.31     1900.60   1211.81 o 
   4  44   0        3.89      397.99   1138.62 o 
   6  44   0      955.71     1768.96   1134.98 o 
   8  44   0      479.20     1194.82   1208.83 o 
   1   1   1    52431.87    58021.86    990.62 o 
   3   1   1   158394.86   191163.30   5743.20 o 
   5   1   1   140745.69   159100.25   4473.71 o 
   7   1   1   114535.06   125471.22   5985.00 o 
   9   1   1    29522.85    29393.47   1590.93 o 
  11   1   1    50215.23    50902.30   3726.72 o 
  13   1   1    49872.19    49365.34   1603.23 o 
  15   1   1    24435.24    24083.64   1139.44 o 
  17   1   1   107279.97   116514.88   6641.94 o 
  19   1   1    58543.91    57962.11   3462.94 o 
  21   1   1    27987.35    26850.17    947.01 o 
  23   1   1    21647.12    21742.18   1160.03 o 
  25   1   1     8412.39     7749.39    605.34 o 
  27   1   1     3988.02     4041.03    508.46 o 
  29   1   1    17864.74    17667.79   1276.69 o 
  31   1   1    27151.59    22327.88   1743.96 o 
  33   1   1    15629.17    13672.55   1476.86 o 
  35   1   1     8891.64     8369.88   1294.05 o 
  37   1   1     2574.56     2573.31   1064.05 o 
  39   1   1     2922.55     2905.90   1182.46 o 
  41   1   1     1132.30     1599.94   1210.67 o 
   1   3   1   229743.09   248494.97   4481.22 o 
   3   3   1   260248.06   291296.44   8083.32 o 
   5   3   1     8656.93     8964.48    268.82 o 
   7   3   1     1948.07     2186.98    138.41 o 
   9   3   1    94808.37    95990.38   1581.19 o 
  11   3   1    35454.54    35947.05   1225.00 o 
  13   3   1    99896.95    97747.53   3453.78 o 
  15   3   1   126430.48   134097.58   7582.09 o 
  17   3   1    19666.62    21138.56   1120.37 o 
  19   3   1     1141.28      875.40    316.39 o 
  21   3   1    16109.86    15925.21    727.58 o 
  23   3   1    20504.57    19899.42   1754.77 o 
  25   3   1    16259.00    15723.27   1168.32 o 
  27   3   1     4231.17     4327.98    546.94 o 
  29   3   1      439.86      541.79    520.05 o 
  31   3   1    13174.85    11139.87   1329.66 o 
  33   3   1     3219.43     2845.78    946.15 o 
  35   3   1     1294.21     1147.99    969.34 o 
  37   3   1     4213.96     4764.96   1246.89 o 
  39   3   1     6741.19     6082.15   1296.57 o 
  41   3   1     1796.86     1405.70   1250.01 o 
   1   5   1   123870.42   131896.52   1958.89 o 
   3   5   1    72845.01    73573.91    805.82 o 
   5   5   1    62136.13    66896.30   1723.14 o 
   7   5   1    13145.63    12825.58    303.71 o 
   9   5   1    45402.41    45385.08    653.13 o 
  11   5   1     3380.47     3135.27    262.23 o 
  13   5   1      188.04       49.96    233.75 o 
  15   5   1   113930.92   118279.52   5372.40 o 
  17   5   1    37024.32    39164.30   1842.52 o 
  19   5   1    11251.47    11479.57    606.17 o 
  21   5   1    17857.27    17694.12   1391.35 o 
  23   5   1    22345.55    20342.05    842.28 o 
  25   5   1     2186.78     2624.74    464.54 o 
  27   5   1     2755.22     2817.87    503.91 o 
  29   5   1     9302.48     8777.26    858.77 o 
  31   5   1      552.01      571.53    865.57 o 
  33   5   1     1789.16      880.36    911.26 o 
  35   5   1     2558.35     3014.99    998.02 o 
  37   5   1     3233.94     3696.28   1128.33 o 
  39   5   1     3497.51     3051.98   1186.37 o 
  41   5   1     1205.32      641.40   1100.17 o 
   1   7   1   128532.13   135214.19   2968.93 o 
   3   7   1    50524.02    53372.98    705.18 o 
   5   7   1      973.00     1260.64    177.76 o 
   7   7   1     7921.18     8195.19    361.51 o 
   9   7   1    15935.83    15599.66    424.80 o 
  11   7   1    26669.46    25850.50    779.18 o 
  13   7   1     2969.10     2484.88    214.59 o 
  15   7   1    43553.52    47852.09   1760.61 o 
  17   7   1    55119.13    57831.10   1331.06 o 
  19   7   1    33267.61    33109.35   2026.37 o 
  21   7   1     8707.94     8164.88    570.98 o 
  23   7   1     8814.21     9575.36    622.95 o 
  25   7   1     8311.42     8356.01    972.74 o 
  27   7   1     8667.59     9693.10    705.31 o 
  29   7   1     3681.78     3524.30    678.31 o 
  31   7   1     6117.92     5993.57    809.09 o 
  33   7   1     1904.66     1782.11    959.49 o 
  35   7   1     8787.16     9868.09   1808.65 o 
  37   7   1     1183.02     2019.60   1062.58 o 
  39   7   1      214.84     1108.49   1106.15 o 
  41   7   1     1100.77     1948.62   1125.71 o 
   1   9   1    32869.89    33434.83   1032.70 o 
   3   9   1   141280.58   144846.75   5567.69 o 
   5   9   1    15373.17    15589.37    581.49 o 
   7   9   1     5935.35     5519.45    296.91 o 
   9   9   1    22284.33    21817.05    584.96 o 
  11   9   1     5030.21     4541.35    300.41 o 
  13   9   1    13368.64    11500.35    423.43 o 
  15   9   1    77243.38    79866.20   3487.94 o 
  17   9   1    91596.59    87710.28   3711.07 o 
  19   9   1    18886.44    17862.94    828.18 o 
  21   9   1     7418.97     7241.94    565.22 o 
  23   9   1    20707.95    21594.93    905.56 o 
  25   9   1    17193.32    18326.23    953.59 o 
  27   9   1    12363.72    12242.55    789.89 o 
  29   9   1     3739.27     3663.10    703.19 o 
  31   9   1     3629.93     4030.06    748.71 o 
  33   9   1     2430.76     2144.79   1012.77 o 
  35   9   1     3250.34     2142.72   1079.44 o 
  37   9   1     2121.82     3534.81   1691.78 o 
  39   9   1     4922.50     3905.49   1316.51 o 
  41   9   1     1020.41     1261.56   1209.40 o 
   1  11   1    22152.50    19195.52   3506.37 o 
   3  11   1    63851.95    65272.75   1486.57 o 
   5  11   1    36970.66    39573.79   1197.78 o 
   7  11   1     6716.61     6088.11    338.11 o 
   9  11   1     3419.36     3160.04    271.29 o 
  11  11   1     4398.25     3958.83    314.21 o 
  13  11   1    23809.80    23101.09    806.13 o 
  15  11   1    22466.20    21952.72    664.30 o 
  17  11   1      433.56      344.74    252.34 o 
  19  11   1     4899.34     4590.88    371.31 o 
  21  11   1     6029.70     5501.50    400.20 o 
  23  11   1    24917.17    24091.69   1621.93 o 
  25  11   1     7577.01     7296.71    651.82 o 
  27  11   1     2901.60     3412.84    691.58 o 
  29  11   1     1627.97     1528.58    612.30 o 
  31  11   1     1253.61     1539.17    644.56 o 
  33  11   1     1888.93     1990.54    960.63 o 
  35  11   1     7149.75     8402.88   1380.04 o 
  37  11   1     5837.19     6212.62   1359.10 o 
  39  11   1     4311.97     3767.06   1293.62 o 
  41  11   1      464.81      581.26   1168.90 o 
   1  13   1     1130.91     1301.69    394.31 o 
   3  13   1    97727.01   100025.53   3866.39 o 
   5  13   1    82104.04    78622.17   1936.81 o 
   7  13   1    33743.77    29997.97   1050.76 o 
   9  13   1    17301.94    16160.01    532.69 o 
  11  13   1     9475.00     9564.59    436.88 o 
  13  13   1     7738.69     7844.11    430.07 o 
  15  13   1    21775.29    20514.04    723.58 o 
  17  13   1    36976.13    37508.27   1816.18 o 
  19  13   1    45234.15    41882.02   1241.99 o 
  21  13   1    12873.32    13140.71    573.62 o 
  23  13   1     3000.12     2950.10    504.84 o 
  25  13   1      840.67      365.77    507.27 o 
  27  13   1     5742.03     5383.75    747.78 o 
  29  13   1      855.72     1028.84    635.19 o 
  31  13   1     4986.18     6268.23    861.02 o 
  33  13   1     4503.08     4178.03   1088.75 o 
  35  13   1     3210.29     4010.69   1117.65 o 
  37  13   1      615.35     1792.29   1076.15 o 
  39  13   1      245.12     1229.44   1097.31 o 
   1  15   1   166945.42   174831.13   2921.91 o 
   3  15   1    10119.77    10103.97    729.60 o 
   5  15   1    34544.61    34487.70   1726.49 o 
   7  15   1    18977.59    19166.46    777.91 o 
   9  15   1    35036.45    33860.34   1350.75 o 
  11  15   1    98064.59    95442.10   4446.81 o 
  13  15   1    32470.72    30927.56    792.42 o 
  15  15   1    37936.08    37608.50   1813.69 o 
  17  15   1    13226.68    12846.76    635.71 o 
  19  15   1    18956.78    17307.94    827.88 o 
  21  15   1     8931.06     9575.51    683.51 o 
  23  15   1    18055.91    19117.07    932.87 o 
  25  15   1    10468.35    11931.06    819.73 o 
  27  15   1     8995.34     7433.91    849.06 o 
  29  15   1     3218.86     3681.43    750.47 o 
  31  15   1     3854.46     3859.14    810.41 o 
  33  15   1     1007.76     1441.97    880.92 o 
  35  15   1     3822.72     3406.24   1115.02 o 
  37  15   1     4880.96     5532.77   1315.63 o 
  39  15   1     2262.13     1791.37   1169.64 o 
   1  17   1   105202.27    98773.12   2537.66 o 
   3  17   1   153129.81   161757.31   4661.47 o 
   5  17   1     7699.92     7907.51    415.61 o 
   7  17   1     3767.94     3304.87    328.78 o 
   9  17   1    28926.69    26764.81    737.53 o 
  11  17   1    30168.07    29148.80    793.10 o 
  13  17   1    13879.83    12963.13    684.58 o 
  15  17   1    42452.59    39628.08   1450.28 o 
  17  17   1     3040.06     3077.39    394.62 o 
  19  17   1     3070.84     3156.45    409.89 o 
  21  17   1     8829.59     8954.03    698.37 o 
  23  17   1    14957.16    15345.69    877.97 o 
  25  17   1    11110.06    11298.23    838.14 o 
  27  17   1    10271.26    10631.65   1004.25 o 
  29  17   1      332.43      431.74    619.57 o 
  31  17   1      991.87      865.62    706.24 o 
  33  17   1     2217.03     2244.58    798.08 o 
  35  17   1     3911.71     4195.58   2187.03 o 
  37  17   1     2362.85     3449.32   1113.09 o 
  39  17   1     2707.98     2926.71   1245.11 o 
   1  19   1    13560.05    13559.16   1332.22 o 
   3  19   1   106508.66   105064.07   2829.86 o 
   5  19   1      651.77      877.61    262.57 o 
   7  19   1    13856.20    13340.98    567.83 o 
   9  19   1    10245.02    10081.24    516.45 o 
  11  19   1    20639.06    20842.29    863.54 o 
  13  19   1     3459.68     3335.92    412.06 o 
  15  19   1     2068.36     2211.28    375.67 o 
  17  19   1    22702.00    21614.96    790.23 o 
  19  19   1    12311.50    11774.33    642.64 o 
  21  19   1     5445.13     5465.05    630.92 o 
  23  19   1     4754.84     4958.51    654.72 o 
  25  19   1       34.84      485.62    634.60 o 
  27  19   1      167.75     1020.57    648.87 o 
  29  19   1     1657.89     1116.09    668.41 o 
  31  19   1     2947.85     4242.00    890.46 o 
  33  19   1     3270.80     3782.72    868.64 o 
  35  19   1     5495.43     6424.00   1351.08 o 
  37  19   1     1354.67      365.06   1111.41 o 
   1  21   1     5340.04     4063.26    645.96 o 
   3  21   1    19011.75    17255.89   1149.46 o 
   5  21   1    44111.82    39876.15   1276.12 o 
   7  21   1    19044.67    18569.20   1128.65 o 
   9  21   1    25081.90    26023.94    932.31 o 
  11  21   1    10689.53    10880.20    578.34 o 
  13  21   1     9551.44     9525.37    570.26 o 
  15  21   1    22067.85    22219.69    815.69 o 
  17  21   1    44971.55    42742.11   1562.61 o 
  19  21   1    41756.11    38922.47   1098.21 o 
  21  21   1    11278.70    12259.85    850.67 o 
  23  21   1     5283.23     5129.86    652.85 o 
  25  21   1     4591.46     5537.53    980.23 o 
  27  21   1     2190.75     2412.21    766.88 o 
  29  21   1     2042.50     3446.24    844.42 o 
  31  21   1     3624.13     3679.30    882.89 o 
  33  21   1     2431.86     2683.84    843.37 o 
  35  21   1     2860.04     2176.53   1138.87 o 
  37  21   1      202.50      536.52   1175.93 o 
   1  23   1    31294.03    29848.73   3330.07 o 
   3  23   1     6974.31     6408.91    813.40 o 
   5  23   1     4096.51     3882.34    498.19 o 
   7  23   1      703.40      638.03    319.48 o 
   9  23   1     8631.90     8080.23    528.10 o 
  11  23   1    11448.20    11505.90    624.60 o 
  13  23   1    36416.06    33751.41   1174.86 o 
  15  23   1    48756.38    46904.54   1341.50 o 
  17  23   1    18190.35    18368.52    807.40 o 
  19  23   1    15160.71    14274.38    888.66 o 
  21  23   1     7211.21     7106.45    718.61 o 
  23  23   1     6422.56     6893.98    728.21 o 
  25  23   1     8081.14     8767.90    978.52 o 
  27  23   1     7844.21     7684.00    953.77 o 
  29  23   1     3415.21     4143.20    885.52 o 
  31  23   1     1784.09     1758.98    840.24 o 
  33  23   1      291.15        0.00    767.52 o 
  35  23   1      356.47      608.67   1061.08 o 
   1  25   1    16200.27    15943.13   1216.21 o 
   3  25   1    20839.75    21449.46   1392.89 o 
   5  25   1    18509.03    16624.55   1248.06 o 
   7  25   1     9966.42     9976.13    585.36 o 
   9  25   1     8563.58     9117.82    580.36 o 
  11  25   1    28664.93    29777.00   1084.54 o 
  13  25   1    19819.08    19754.14   1079.89 o 
  15  25   1    21036.46    21297.14    865.90 o 
  17  25   1     1810.24     2156.99    458.76 o 
  19  25   1     2401.65     2048.22    487.02 o 
  21  25   1     3622.95     3339.68    620.26 o 
  23  25   1     3773.30     3217.46    787.61 o 
  25  25   1     3128.24     3245.04    749.00 o 
  27  25   1     5330.91     5948.64    917.26 o 
  29  25   1       47.85      222.13    772.87 o 
  31  25   1     1446.63     2883.10   1034.22 o 
  33  25   1     3141.99     4130.68   1192.04 o 
  35  25   1     2395.74     3108.19   1820.54 o 
   1  27   1    12518.68    10641.70   1129.07 o 
   3  27   1     8509.91     7847.78    999.42 o 
   5  27   1    23871.52    20703.80   1424.59 o 
   7  27   1    37246.02    37796.62   1065.69 o 
   9  27   1     3456.30     3832.85    548.37 o 
  11  27   1     1423.99     1335.57    501.59 o 
  13  27   1     1637.91     2211.02    531.28 o 
  15  27   1     7356.29     7804.00    729.79 o 
  17  27   1     6457.24     6521.72    706.48 o 
  19  27   1     8752.84     8735.64    765.18 o 
  21  27   1      606.22      553.45    629.79 o 
  23  27   1      735.69     1071.72    878.29 o 
  25  27   1     2295.35     2320.56    940.62 o 
  27  27   1     1657.35     2306.61   1077.13 o 
  29  27   1     3357.31     2585.63   1064.13 o 
  31  27   1     6132.14     7687.22   1777.95 o 
  33  27   1     2979.63     3300.89   1279.84 o 
   1  29   1    16071.10    14699.16   1338.97 o 
   3  29   1    17088.07    17028.45   1427.47 o 
   5  29   1     3410.20     3234.61    831.12 o 
   7  29   1     2818.10     2548.60    778.87 o 
   9  29   1     5250.90     5202.40    656.45 o 
  11  29   1     4373.45     5841.11    688.29 o 
  13  29   1     5894.29     5315.18    691.21 o 
  15  29   1    11387.32    12713.52    914.24 o 
  17  29   1      428.63      485.01    540.33 o 
  19  29   1      142.16      705.04    539.09 o 
  21  29   1     5157.38     5524.36    911.25 o 
  23  29   1    11096.92    11573.46   1439.29 o 
  25  29   1     5230.62     7887.80   1198.30 o 
  27  29   1     5374.87     5926.62   1262.44 o 
  29  29   1     1180.11     1630.85   1062.79 o 
  31  29   1     1530.65     2615.54   1264.94 o 
   1  31   1      712.09     1091.82    753.64 o 
   3  31   1     3474.91     3390.22    899.87 o 
   5  31   1     3289.42     2732.66    863.05 o 
   7  31   1     2554.21     2864.73    870.42 o 
   9  31   1     3454.62     3449.63    618.65 o 
  11  31   1     3797.60     4258.32    691.02 o 
  13  31   1     1973.76     2609.58    632.66 o 
  15  31   1     4178.82     5291.35    725.89 o 
  17  31   1     1358.76     1302.62    620.07 o 
  19  31   1     4606.87     4776.20    867.58 o 
  21  31   1     1756.09     2064.43    928.25 o 
  23  31   1     4432.30     4537.26   1130.98 o 
  25  31   1     2446.97     2914.59   1287.65 o 
  27  31   1     2564.68     2722.97   1111.06 o 
  29  31   1      228.91     1393.57   1119.51 o 
   1  33   1     1134.71     1611.55    795.30 o 
   3  33   1     1236.29     2757.47   1025.17 o 
   5  33   1     3907.25     4392.08    980.44 o 
   7  33   1     7538.24     7701.61   1159.26 o 
   9  33   1     5959.80     6020.40   1137.80 o 
  11  33   1     2675.14     3568.91    689.58 o 
  13  33   1      351.05      259.75    559.13 o 
  15  33   1     1167.00     1619.01    657.68 o 
  17  33   1     4153.21     5385.30    789.85 o 
  19  33   1     6915.12     9512.01   1112.20 o 
  21  33   1     2252.51     2544.31   1038.27 o 
  23  33   1      928.21     1333.95    972.65 o 
  25  33   1        7.67      451.21    958.51 o 
  27  33   1      391.29      320.79   1105.40 o 
   1  35   1     5289.79     6787.88   1349.06 o 
   3  35   1      536.84      760.34    828.56 o 
   5  35   1     5536.08     6743.44   1224.94 o 
   7  35   1    10641.25    11717.12   1377.47 o 
   9  35   1     5096.17     6911.27   1212.37 o 
  11  35   1     2427.99     2562.78    954.97 o 
  13  35   1     1436.16     1562.27    647.05 o 
  15  35   1     2460.97     3753.55    718.99 o 
  17  35   1     3538.51     3916.78    776.78 o 
  19  35   1     2785.48     3870.28   1074.33 o 
  21  35   1     3232.61     5402.16   1218.14 o 
  23  35   1      246.32      162.07   1012.00 o 
  25  35   1     1138.77      578.27   1089.02 o 
   1  37   1     3954.43     6295.79   1186.67 o 
   3  37   1     3799.05     5189.71   1123.84 o 
   5  37   1     1278.67      557.35    961.82 o 
   7  37   1     1329.76     1033.04   1057.85 o 
   9  37   1     1252.71     1530.02    887.78 o 
  11  37   1     2577.26     2069.44    965.74 o 
  13  37   1     3299.49     4504.34   1091.49 o 
  15  37   1     1831.11     2748.58    768.24 o 
  17  37   1      872.35     1572.90    739.20 o 
  19  37   1      101.68      291.64    925.35 o 
  21  37   1     1125.16     1518.78   1118.49 o 
  23  37   1      873.43     1763.83   1123.96 o 
   1  39   1     1607.41     2438.53   1022.88 o 
   3  39   1     3959.27     5066.21   1152.27 o 
   5  39   1     5282.62     5305.96   1245.54 o 
   7  39   1     4749.48     5571.42   1254.33 o 
   9  39   1     3656.22     4375.08   1120.53 o 
  11  39   1      938.07      444.60   1002.98 o 
  13  39   1      621.36     1233.09   1014.29 o 
  15  39   1      391.90        0.00    799.14 o 
  17  39   1     1982.48     3312.40    962.34 o 
  19  39   1     2298.53     3150.10   1225.68 o 
   1  41   1      839.56     1029.28   1035.26 o 
   3  41   1     2944.86     4863.12   1192.48 o 
   5  41   1     3951.46     4973.80   1274.62 o 
   7  41   1     3724.46     3384.02   1199.84 o 
   9  41   1     2613.09     3080.28   1206.85 o 
  11  41   1     1111.49      931.79   1063.62 o 
  13  41   1      352.93      130.81   1050.11 o 
  15  41   1     1126.50     1599.32   1136.64 o 
   1  43   1     1182.88     2380.31   1173.15 o 
   3  43   1      827.34     2128.93   1178.90 o 
   5  43   1      224.20        0.00    939.99 o 
   7  43   1      183.00     1585.33   1176.90 o 
   9  43   1      454.99     1746.09   1143.19 o 
   2   0   2  1021470.63  1149301.25  62895.79 o 
   6   0   2    53381.75    59737.83   3009.04 o 
  10   0   2    37276.69    38333.51   2613.93 o 
  14   0   2   164666.42   165027.06   3482.60 o 
  18   0   2    15759.33    16698.04   2033.50 o 
  22   0   2    22365.12    22291.28   1317.83 o 
  26   0   2    61251.75    59263.45   3148.80 o 
  30   0   2     8176.13     7795.35   1040.76 o 
  34   0   2     6285.08     6493.72   1741.30 o 
  38   0   2    12536.08    10461.67   2052.32 o 
   0   2   2   901913.63  1101152.50  56517.99 o 
   2   2   2    49258.18    52802.51    815.74 o 
   4   2   2    66487.03    70414.67   1734.50 o 
   6   2   2    64470.10    66378.99   1572.82 o 
   8   2   2     8375.36     7969.35    443.52 o 
  10   2   2    16692.22    17678.47    494.84 o 
  12   2   2     7734.87     7616.95    472.81 o 
  14   2   2    16381.06    16146.68    678.45 o 
  16   2   2    12640.23    12579.26    637.18 o 
  18   2   2    47687.68    44639.07   2618.86 o 
  20   2   2     4449.65     4202.58    507.21 o 
  22   2   2    20570.05    20002.39   1175.18 o 
  24   2   2    13977.89    14091.84    785.94 o 
  26   2   2      180.81        0.00    396.46 o 
  28   2   2     7250.09     7013.60    695.07 o 
  30   2   2     1211.38     1006.68    487.58 o 
  32   2   2     1907.27     1803.08    663.71 o 
  34   2   2    15243.54    14099.71   1571.61 o 
  36   2   2     5615.21     4789.17   1590.74 o 
  38   2   2      336.83        0.00    830.89 o 
  40   2   2     3038.49     3263.35   1230.47 o 
   2   4   2    65470.69    71267.01   1594.75 o 
   4   4   2    56475.29    61363.06   1679.94 o 
   6   4   2     2172.59     2278.60    239.83 o 
   8   4   2    62222.86    61390.23   1933.36 o 
  10   4   2      982.39     1033.10    207.60 o 
  12   4   2    16358.36    17427.38    657.05 o 
  14   4   2    45926.65    48767.58   1734.47 o 
  16   4   2    58187.04    55506.06   5641.74 o 
  18   4   2     6906.47     5782.04    505.05 o 
  20   4   2    68376.88    68927.65   3186.15 o 
  22   4   2     1710.74     1799.40    422.98 o 
  24   4   2     6801.36     6263.62    612.67 o 
  26   4   2     5497.29     4361.80    562.87 o 
  28   4   2     5532.24     5837.03    646.41 o 
  30   4   2     1496.65     1067.16    490.60 o 
  32   4   2     7460.02     9130.06    982.97 o 
  34   4   2      130.47      478.26    770.21 o 
  36   4   2     3726.08     3174.55   1026.68 o 
  38   4   2      735.72        0.00    926.24 o 
  40   4   2     1164.82     1108.55   1204.62 o 
   0   6   2    86140.86    97858.10   1888.16 o 
   2   6   2      711.53      806.41    260.24 o 
   4   6   2    14225.91    14069.47    428.45 o 
   6   6   2     9469.72     9590.08    372.67 o 
   8   6   2    20318.37    20359.62    536.75 o 
  10   6   2     1258.12     1394.36    222.25 o 
  12   6   2    65377.52    66277.57   1216.69 o 
  14   6   2    41534.00    41955.98   2384.68 o 
  16   6   2    55578.48    55609.14   2163.94 o 
  18   6   2    29551.96    27736.01   1105.40 o 
  20   6   2     8745.26     8234.29    577.98 o 
  22   6   2     2089.35     1485.12    420.96 o 
  24   6   2    24684.68    24797.59   1114.28 o 
  26   6   2     2415.98     2392.02    487.11 o 
  28   6   2    10024.68    11146.27    799.12 o 
  30   6   2     1304.72      898.07    508.37 o 
  32   6   2      466.70      184.76    531.92 o 
  34   6   2      788.87     1367.85    848.75 o 
  36   6   2     3854.40     2818.79   1042.45 o 
  38   6   2      119.70        0.00    985.36 o 
  40   6   2     5530.58     6305.77   1400.77 o 
   2   8   2    38792.92    39096.09   1218.70 o 
   4   8   2    69862.68    75441.81   2413.27 o 
   6   8   2     4111.84     3830.50    267.82 o 
   8   8   2    24519.03    23328.15    786.07 o 
  10   8   2    21492.61    20034.44    577.60 o 
  12   8   2     1420.79     1507.37    237.92 o 
  14   8   2    60639.52    56379.10   1551.00 o 
  16   8   2    24659.62    25074.40    894.96 o 
  18   8   2    15761.66    15830.21    570.99 o 
  20   8   2     7697.43     6791.91    470.83 o 
  22   8   2    19379.37    17637.41   1629.82 o 
  24   8   2      621.27      654.11    408.87 o 
  26   8   2    18417.82    19089.57   1006.77 o 
  28   8   2      430.18      410.56    458.93 o 
  30   8   2      333.38      157.05    458.25 o 
  32   8   2      587.76      591.93    626.62 o 
  34   8   2      844.38     1062.96    915.39 o 
  36   8   2     1381.33     2024.40   1019.39 o 
  38   8   2     5353.90     5805.71   1488.72 o 
  40   8   2      225.09        0.00   1086.30 o 
   0  10   2    76537.73    75852.56   2521.82 o 
   2  10   2     6109.10     6213.55    567.55 o 
   4  10   2      697.08      676.04    182.70 o 
   6  10   2    43457.83    40699.78    791.60 o 
   8  10   2    13787.30    13991.88    522.09 o 
  10  10   2    10257.11     9719.61    474.36 o 
  12  10   2     2307.95     2209.46    274.27 o 
  14  10   2      234.33       68.94    188.13 o 
  16  10   2     8622.36     8690.92    356.45 o 
  18  10   2    19161.24    17860.87    874.79 o 
  20  10   2     1062.93     1389.82    344.28 o 
  22  10   2    13762.90    13673.64    786.81 o 
  24  10   2     3603.51     3410.12    537.47 o 
  26  10   2     4064.60     3363.55    557.99 o 
  28  10   2      934.52      628.99    497.98 o 
  30  10   2      819.21     1484.13    556.30 o 
  32  10   2      763.93      877.15    645.66 o 
  34  10   2    11311.53    13348.01   1168.54 o 
  36  10   2      468.39        0.00    843.95 o 
  38  10   2     1191.32     1099.81   1099.60 o 
  40  10   2      199.54      649.32   1611.55 o 
   2  12   2    18096.53    16668.00    914.56 o 
   4  12   2    18316.01    18361.89    851.67 o 
   6  12   2      628.29      323.87    230.96 o 
   8  12   2    44475.55    41150.08    871.69 o 
  10  12   2    18367.36    18484.12    744.46 o 
  12  12   2    10392.47    10337.41    517.55 o 
  14  12   2    18559.51    16897.19    541.92 o 
  16  12   2    19488.35    17465.81    637.42 o 
  18  12   2     4714.12     4263.21    339.08 o 
  20  12   2    14638.68    14679.88    936.94 o 
  22  12   2     7712.56     8666.36    810.75 o 
  24  12   2     3514.69     3729.13    651.09 o 
  26  12   2    22701.09    23300.72   1304.31 o 
  28  12   2     3312.37     3207.31    731.89 o 
  30  12   2     1520.32     1445.55    681.00 o 
  32  12   2     1711.98     1925.78    748.53 o 
  34  12   2     1772.70     2398.34    818.13 o 
  36  12   2     1141.75     1199.98    952.57 o 
  38  12   2     5676.11     5097.29   1760.12 o 
   0  14   2   163430.81   167166.83   4183.88 o 
   2  14   2      196.66      292.16    386.66 o 
   4  14   2    72324.41    72731.09   2604.19 o 
   6  14   2     9913.14     9724.69    405.56 o 
   8  14   2    58434.36    57264.07   1284.13 o 
  10  14   2    22926.43    22018.07    710.69 o 
  12  14   2    74044.58    71392.52   1917.70 o 
  14  14   2     6317.65     6366.46    402.96 o 
  16  14   2    19120.85    17770.16    608.27 o 
  18  14   2     5110.89     5392.23    400.07 o 
  20  14   2     9928.98     8861.41   1146.01 o 
  22  14   2     4856.46     4885.69    688.39 o 
  24  14   2    33540.92    32902.03   1461.47 o 
  26  14   2      819.19      977.78    586.64 o 
  28  14   2     5347.81     5342.02    829.59 o 
  30  14   2     3312.50     3131.21    783.22 o 
  32  14   2      806.75      979.55    700.02 o 
  34  14   2     3825.80     4428.54    861.05 o 
  36  14   2     9691.35     8521.52   1505.75 o 
  38  14   2       26.67        0.00   1055.36 o 
   2  16   2     4541.18     5349.41    638.32 o 
   4  16   2    95958.63    91322.52   3412.84 o 
   6  16   2    13023.32    12625.84    449.36 o 
   8  16   2    48079.51    47223.58   1396.94 o 
  10  16   2       74.18      218.27    268.06 o 
  12  16   2     9590.16     9628.71    551.55 o 
  14  16   2     4646.10     4380.01    382.55 o 
  16  16   2    46397.82    44384.63    965.53 o 
  18  16   2      134.73      216.01    315.44 o 
  20  16   2    36243.96    35661.76   1431.26 o 
  22  16   2      896.35      840.85    649.60 o 
  24  16   2     4676.72     5010.34    701.00 o 
  26  16   2      438.22      793.10    583.26 o 
  28  16   2    14496.35    14323.35   1516.88 o 
  30  16   2       78.78      252.00    666.00 o 
  32  16   2     9715.35     9308.78   1095.97 o 
  34  16   2      628.24      976.95    789.20 o 
  36  16   2     2460.03     3245.03   1106.41 o 
  38  16   2      300.84      267.41   1096.59 o 
   0  18   2    12338.52    11473.96   1253.97 o 
   2  18   2    22757.40    21006.86   1185.49 o 
   4  18   2    20999.72    19029.27   1128.77 o 
   6  18   2    44991.84    41928.82   3029.17 o 
   8  18   2    10969.61     9975.85    497.77 o 
  10  18   2    13627.98    13193.00    906.69 o 
  12  18   2    11335.73    10428.31    587.02 o 
  14  18   2     1590.19     1430.40    333.61 o 
  16  18   2    11874.83    11475.77    649.08 o 
  18  18   2    25336.55    23615.78    786.62 o 
  20  18   2     1076.32      895.42    511.64 o 
  22  18   2    14072.23    14770.85   1042.06 o 
  24  18   2    12263.85    11301.96    974.88 o 
  26  18   2     1952.86     2733.78    701.98 o 
  28  18   2     2036.87     1823.40    682.54 o 
  30  18   2     6657.91     7232.17    940.62 o 
  32  18   2      886.53      602.85    754.97 o 
  34  18   2     3692.31     3589.93    924.88 o 
  36  18   2      859.07      544.44   1071.80 o 
   2  20   2    51766.94    52638.32   1916.78 o 
   4  20   2     7637.00     7196.19    796.98 o 
   6  20   2     2516.54     2516.19    491.15 o 
   8  20   2     6467.58     5804.45    437.66 o 
  10  20   2    23033.12    22326.72    794.86 o 
  12  20   2     3076.09     2763.08    400.04 o 
  14  20   2    38693.94    36991.55   1086.40 o 
  16  20   2     1176.52     1246.68    363.00 o 
  18  20   2     7491.24     6498.41    701.39 o 
  20  20   2     3692.38     3719.96    654.26 o 
  22  20   2     5719.08     6052.54    797.00 o 
  24  20   2       70.95        0.00    573.49 o 
  26  20   2    12070.77    12990.45   1090.70 o 
  28  20   2     4077.79     4160.28    817.45 o 
  30  20   2      918.64      324.66    707.53 o 
  32  20   2      532.40      728.56    720.13 o 
  34  20   2      566.34       34.63    984.98 o 
  36  20   2      163.86        0.00   1362.93 o 
   0  22   2    47484.25    43441.39   2587.19 o 
   2  22   2     4913.06     5052.63    772.45 o 
   4  22   2    18760.40    18241.83   1214.01 o 
   6  22   2    32703.98    30841.67   1284.28 o 
   8  22   2    11218.16    11490.23    833.18 o 
  10  22   2    20101.17    19278.23   1047.28 o 
  12  22   2    27864.37    26041.74   1318.48 o 
  14  22   2    10206.87     8913.80    669.53 o 
  16  22   2     4674.61     5338.91    576.86 o 
  18  22   2    18422.98    17974.61   1466.21 o 
  20  22   2     3537.59     3037.76    883.83 o 
  22  22   2     5553.66     6533.89   1453.06 o 
  24  22   2     5908.16     6894.48   1400.57 o 
  26  22   2      325.11        0.00    777.03 o 
  28  22   2      329.96        0.00    856.58 o 
  30  22   2      850.22     1771.94    988.33 o 
  32  22   2     1562.55     2165.87   1008.27 o 
  34  22   2     2234.37     3594.21   1264.17 o 
   2  24   2     8053.01     7718.16    889.30 o 
   4  24   2    15898.85    13067.24   1199.50 o 
   6  24   2     5489.09     4771.43    768.99 o 
   8  24   2    37714.70    35218.24   2638.60 o 
  10  24   2       20.07      257.48    506.14 o 
  12  24   2     3887.86     4253.59    638.77 o 
  14  24   2      750.24      551.29    621.02 o 
  16  24   2    46656.28    48021.52   1420.30 o 
  18  24   2     4407.91     3527.53    912.15 o 
  20  24   2    20790.42    22695.04   1762.10 o 
  22  24   2     1657.42     3092.64    882.81 o 
  24  24   2     2468.17     2375.11    959.34 o 
  26  24   2     2686.41     1501.51    886.72 o 
  28  24   2     3825.63     5488.70   1170.33 o 
  30  24   2     1252.04     1254.87   1002.92 o 
  32  24   2     4543.97     5308.03   1232.66 o 
  34  24   2      203.35      857.94   1140.91 o 
   0  26   2    38150.80    35382.68   2585.21 o 
   2  26   2     1458.24     1393.31    631.29 o 
   4  26   2    13654.50    13233.95   1166.81 o 
   6  26   2     7122.19     6209.10    911.25 o 
   8  26   2    12414.07    12240.54    943.72 o 
  10  26   2      625.59      341.04    507.08 o 
  12  26   2     7368.67     7564.01    814.18 o 
  14  26   2    12941.59    13115.08    994.79 o 
  16  26   2    10963.93    10933.61    803.05 o 
  18  26   2    15879.15    15510.49   1448.41 o 
  20  26   2      385.47        0.00    746.60 o 
  22  26   2     2876.31     2327.38    811.73 o 
  24  26   2    21637.14    21325.56   1823.02 o 
  26  26   2     1449.31     2292.94   1010.01 o 
  28  26   2     4033.81     4969.26   1190.54 o 
  30  26   2      764.28     2129.44   1084.28 o 
  32  26   2      259.92     1190.22   1063.47 o 
   2  28   2     7293.61     7100.90   1031.36 o 
   4  28   2    12839.05    12523.68   1239.54 o 
   6  28   2     1028.18      455.23    691.79 o 
   8  28   2     6894.10     6431.65    946.56 o 
  10  28   2     1164.62     1318.13    549.09 o 
  12  28   2     8934.35     8834.02   1186.62 o 
  14  28   2     2968.97     3404.29    684.55 o 
  16  28   2      689.79      386.49    540.64 o 
  18  28   2     2733.35     4012.90    942.67 o 
  20  28   2     2593.41     2775.77    931.73 o 
  22  28   2     1875.09     2198.83    919.76 o 
  24  28   2     1299.14     1506.22    911.56 o 
  26  28   2     6755.16     9236.75   1358.29 o 
  28  28   2      313.83      726.53   1019.90 o 
  30  28   2       76.43        0.00    914.37 o 
   0  30   2     4306.07     2892.26   1135.11 o 
   2  30   2     1618.62     2251.74    775.37 o 
   4  30   2      202.83      178.38    718.82 o 
   6  30   2    32384.08    30551.09   1870.68 o 
   8  30   2     1083.77     1023.31    700.26 o 
  10  30   2    10343.59    10591.62    997.80 o 
  12  30   2     5201.45     5234.27    772.15 o 
  14  30   2      828.29      484.33    585.97 o 
  16  30   2     2131.12     2554.94    697.61 o 
  18  30   2     4663.09     6715.01   1153.37 o 
  20  30   2      527.90      420.20    847.44 o 
  22  30   2     2027.25     2959.75    988.26 o 
  24  30   2      820.24     1784.25    951.70 o 
  26  30   2     1334.00      778.37   1023.72 o 
  28  30   2      511.27      160.46   1584.80 o 
  30  30   2     2742.78     4688.13   1293.12 o 
   2  32   2     3838.41     4601.84    924.20 o 
   4  32   2     1834.88     3159.27    917.71 o 
   6  32   2     3619.21     3244.08    873.52 o 
   8  32   2     9374.06     9461.88   1173.79 o 
  10  32   2    12020.02    11934.86   1574.90 o 
  12  32   2        7.31        0.00    544.57 o 
  14  32   2    12791.83    13184.70   1130.10 o 
  16  32   2     2331.64     3384.47    786.34 o 
  18  32   2      100.23      405.54    837.70 o 
  20  32   2      299.97     1095.49    951.42 o 
  22  32   2     2759.78     3714.57   1159.27 o 
  24  32   2      263.03        0.00    900.93 o 
  26  32   2     3676.53     6598.72   1822.52 o 
  28  32   2     1090.03     1280.60   1125.43 o 
   0  34   2     1502.56     2880.38   1329.25 o 
   2  34   2      318.56      302.23    753.97 o 
   4  34   2     1136.49      766.70    742.49 o 
   6  34   2     2903.64     2681.75    900.81 o 
   8  34   2     5364.26     5089.94   1087.10 o 
  10  34   2     1656.71     3041.82   1079.65 o 
  12  34   2     7358.42     8134.01   1234.23 o 
  14  34   2       53.40        0.00    673.29 o 
  16  34   2     1932.52     3745.64   1057.25 o 
  18  34   2      941.42     1862.04   1034.08 o 
  20  34   2      474.24      613.26    995.85 o 
  22  34   2      875.63      671.11    930.15 o 
  24  34   2     6034.06     7173.99   1332.69 o 
   2  36   2      217.64      125.11    750.52 o 
   4  36   2     5237.41     5531.99   1154.94 o 
   6  36   2      892.77      527.96    801.71 o 
   8  36   2     7587.20     8966.58   1309.74 o 
  10  36   2     1928.13     2251.57    986.83 o 
  12  36   2     1226.09      942.01    909.96 o 
  14  36   2      739.11       89.55    777.34 o 
  16  36   2     1946.28     2598.10   1016.96 o 
  18  36   2      302.59      178.59    860.02 o 
  20  36   2     2716.29     4942.92   1261.91 o 
  22  36   2      621.16     1231.50   1100.12 o 
   0  38   2     6421.17     6156.95   1788.84 o 
   2  38   2      763.27     1445.33    958.10 o 
   4  38   2     1992.12     2103.03   1000.15 o 
   6  38   2    11237.96    12488.21   1516.82 o 
   8  38   2      538.99      925.84   1622.44 o 
  10  38   2     2860.05     3145.91   1063.18 o 
  12  38   2     3425.79     4654.26   1239.73 o 
  14  38   2      848.34      216.65    917.36 o 
  16  38   2     1469.51     1825.50   1050.45 o 
  18  38   2     2574.68     4095.72   1295.17 o 
  20  38   2       54.47        0.00   1073.81 o 
   2  40   2     4083.00     4909.35   1179.17 o 
   4  40   2       58.18      267.37    923.81 o 
   6  40   2      121.41       54.96    966.96 o 
   8  40   2      571.07      540.33    962.97 o 
  10  40   2     2666.70     4612.05   1456.04 o 
  12  40   2       47.00      145.81    986.70 o 
  14  40   2     4525.69     6864.17   2117.69 o 
  16  40   2      289.24        0.00   1557.07 o 
   0  42   2      569.80     1836.39   1525.37 o 
   2  42   2      296.33      349.41   1001.55 o 
   4  42   2     1113.90     1682.69   1095.81 o 
   6  42   2     4491.96     6066.04   1363.18 o 
   8  42   2      847.15     1543.99   1051.08 o 
  10  42   2      602.49      345.97   1106.41 o 
   1   1   3    26591.52    26182.67    799.57 o 
   3   1   3    86887.36    86609.20   1422.43 o 
   5   1   3    62520.69    67010.95   1162.05 o 
   7   1   3    13792.75    13848.24    473.11 o 
   9   1   3    35318.14    34389.36    761.90 o 
  11   1   3     5170.74     4453.63    347.61 o 
  13   1   3     1904.36     1689.83    363.65 o 
  15   1   3    28526.39    26624.09   1124.41 o 
  17   1   3    22104.26    20183.48    871.89 o 
  19   1   3    18289.24    17753.97    860.68 o 
  21   1   3    27352.15    26643.83   1065.76 o 
  23   1   3     9088.12     8559.73    692.73 o 
  25   1   3     6014.78     6552.68    664.88 o 
  27   1   3     5651.81     5361.87    655.99 o 
  29   1   3    16062.44    15659.20    993.22 o 
  31   1   3    20176.13    21815.00   1167.69 o 
  33   1   3    10693.35    10731.11    936.97 o 
  35   1   3     2967.48     1886.27   1011.18 o 
  37   1   3      593.06      707.75    970.39 o 
  39   1   3     1670.15     2479.69   1106.04 o 
   1   3   3   189678.20   200271.47   3884.72 o 
   3   3   3    63707.10    67496.48   2124.99 o 
   5   3   3    27178.76    26405.86    636.91 o 
   7   3   3    40220.70    39895.41    778.06 o 
   9   3   3     8787.38     8067.76    431.68 o 
  11   3   3    75682.98    79474.52   2550.61 o 
  13   3   3    29489.80    29804.19    775.62 o 
  15   3   3    13975.35    12299.53    680.42 o 
  17   3   3    22781.14    20758.20    891.41 o 
  19   3   3      316.64        0.00    359.31 o 
  21   3   3     4516.78     4393.17    554.40 o 
  23   3   3    26997.00    24885.29   2231.71 o 
  25   3   3    12388.58    12859.38    851.25 o 
  27   3   3     6591.95     6745.71    704.25 o 
  29   3   3    10752.28     9857.44    832.92 o 
  31   3   3     6923.47     6391.21    759.43 o 
  33   3   3     2890.63     2936.12    679.82 o 
  35   3   3     3590.39     2607.10   1000.13 o 
  37   3   3     4642.41     6049.27   1301.82 o 
  39   3   3     2526.70     3735.34   1241.40 o 
   1   5   3    41040.04    41787.98   1018.44 o 
   3   5   3    90306.03    93824.27   1516.42 o 
   5   5   3    24566.18    24489.80    619.14 o 
   7   5   3    32577.85    31426.45    770.21 o 
   9   5   3    22386.98    20586.00    641.85 o 
  11   5   3    11854.52    11632.58    526.93 o 
  13   5   3    25525.02    24291.86    706.53 o 
  15   5   3    12845.93    13137.81    536.79 o 
  17   5   3    14609.41    14403.23    771.76 o 
  19   5   3    34361.79    32381.20   1133.28 o 
  21   5   3    13169.78    11413.98    751.57 o 
  23   5   3     3784.64     3991.81    559.50 o 
  25   5   3     4716.54     5078.49    633.38 o 
  27   5   3     3922.57     3383.00    604.47 o 
  29   5   3      795.13      719.64    519.24 o 
  31   5   3      570.45      502.84    555.20 o 
  33   5   3     2364.34     3262.31    721.34 o 
  35   5   3     2098.35     2730.50    768.60 o 
  37   5   3     1196.62     1369.25    980.55 o 
  39   5   3      934.16     1206.59   1151.47 o 
   1   7   3     3882.31     4323.23    402.33 o 
   3   7   3    25116.56    21096.60   1531.73 o 
   5   7   3    64883.03    62850.63   3737.35 o 
   7   7   3    18454.93    17201.82    584.31 o 
   9   7   3    10343.25    10634.60    480.21 o 
  11   7   3    18264.57    18603.82    627.12 o 
  13   7   3     8567.37     8885.89    466.82 o 
  15   7   3     5866.65     6025.52    408.27 o 
  17   7   3    31887.53    31850.23   1696.15 o 
  19   7   3    13649.50    13728.01    775.05 o 
  21   7   3    20121.26    20633.17   1473.70 o 
  23   7   3     7366.41     7202.79    666.12 o 
  25   7   3     4076.37     4027.57    580.66 o 
  27   7   3    15860.86    15958.36    971.84 o 
  29   7   3      780.49      724.77    529.03 o 
  31   7   3     1166.04     1405.19    588.30 o 
  33   7   3     5427.15     5692.71    896.56 o 
  35   7   3      908.38      880.55    769.33 o 
  37   7   3      655.58      856.38   1018.33 o 
  39   7   3      262.59      497.64   1065.36 o 
   1   9   3    44415.46    48407.83   2200.89 o 
   3   9   3    70296.48    69978.02   1594.41 o 
   5   9   3    12136.19    11794.30    609.99 o 
   7   9   3      756.46      997.34    253.99 o 
   9   9   3    27196.09    27963.55   1938.58 o 
  11   9   3    12091.40    12876.35    589.33 o 
  13   9   3     7387.05     6579.58    433.50 o 
  15   9   3    43580.23    44285.88   1643.10 o 
  17   9   3     8896.36     8861.44    639.41 o 
  19   9   3     2135.44     1730.07    427.47 o 
  21   9   3     9469.48     8594.85    681.80 o 
  23   9   3    14441.72    14763.53    877.26 o 
  25   9   3    15846.86    15276.47   1663.84 o 
  27   9   3     6330.47     7240.72    742.34 o 
  29   9   3     7517.69     8089.42    795.94 o 
  31   9   3     1746.93     1938.80    622.90 o 
  33   9   3      236.07     1341.87    742.70 o 
  35   9   3     2405.03     3129.11    879.48 o 
  37   9   3     2167.44     1664.57   1031.22 o 
  39   9   3      557.83      670.99   1443.16 o 
   1  11   3    35130.00    35059.94   1411.69 o 
   3  11   3    22273.70    21537.85   1303.50 o 
   5  11   3    19700.74    18517.06    867.55 o 
   7  11   3     1326.61     1045.01    329.24 o 
   9  11   3    14514.47    13691.90    652.46 o 
  11  11   3     8024.91     7718.18    445.35 o 
  13  11   3     5066.50     4970.07    392.60 o 
  15  11   3      209.53      174.18    272.22 o 
  17  11   3    15681.53    16631.29    823.95 o 
  19  11   3     3173.30     2996.65    475.41 o 
  21  11   3     3082.06     2725.39    494.81 o 
  23  11   3    10527.68    10855.94    797.00 o 
  25  11   3    12386.04    11953.24    858.00 o 
  27  11   3     4098.64     4074.35    638.13 o 
  29  11   3     6292.93     6424.52    753.39 o 
  31  11   3       14.19      521.73    549.18 o 
  33  11   3     1468.10     1061.01    814.99 o 
  35  11   3     2753.20     2378.22    810.34 o 
  37  11   3     2899.42     3147.10   1244.59 o 
   1  13   3    27747.98    26014.77   1271.90 o 
   3  13   3    13431.50    12705.82    921.71 o 
   5  13   3    38425.62    36599.34   1234.90 o 
   7  13   3    22364.91    22591.42   1145.45 o 
   9  13   3    15393.51    15098.43    602.49 o 
  11  13   3    23392.24    22907.72   1110.28 o 
  13  13   3    16599.42    15635.12    677.55 o 
  15  13   3     1261.66      922.64    317.52 o 
  17  13   3    13695.15    12093.19    842.38 o 
  19  13   3    21268.24    21018.17   1129.00 o 
  21  13   3    17147.51    18308.54   1918.16 o 
  23  13   3     2689.60     2244.21    607.64 o 
  25  13   3       68.09      272.70    540.81 o 
  27  13   3      506.35      405.17    597.90 o 
  29  13   3     5334.82     5424.33    831.54 o 
  31  13   3     5292.78     5047.05    880.49 o 
  33  13   3     4046.48     4180.77    876.49 o 
  35  13   3     1353.91     1216.42    814.06 o 
  37  13   3      329.61     1216.66   1031.22 o 
   1  15   3    53530.82    56065.73   4220.53 o 
   3  15   3    40899.07    38094.68   1576.76 o 
   5  15   3     6852.39     6066.83    853.81 o 
   7  15   3     4837.47     4242.68    318.55 o 
   9  15   3    15781.21    14965.57    594.12 o 
  11  15   3    33448.91    33573.18    927.38 o 
  13  15   3    18752.32    17895.82    731.29 o 
  15  15   3     6481.66     6103.69    506.81 o 
  17  15   3    12454.12    11427.61    821.79 o 
  19  15   3     5146.13     4550.72    654.77 o 
  21  15   3     7873.89     8120.52    829.94 o 
  23  15   3    12532.16    11881.96    967.09 o 
  25  15   3     5805.76     5972.91    781.72 o 
  27  15   3    13395.09    12470.72   1093.92 o 
  29  15   3     2489.28     2531.58    772.61 o 
  31  15   3     2740.86     3043.98    822.90 o 
  33  15   3     1692.47     1258.50    767.38 o 
  35  15   3     1676.99     1593.66    901.25 o 
  37  15   3     2080.27     2310.96   1164.59 o 
   1  17   3    47703.03    50025.82   2867.50 o 
   3  17   3    30805.30    28466.43   1427.45 o 
   5  17   3     1540.57      642.08    701.27 o 
   7  17   3     7243.29     7373.35    672.24 o 
   9  17   3    17312.19    16129.15    919.97 o 
  11  17   3    16136.43    15059.91    893.78 o 
  13  17   3     9317.00     9534.52    672.02 o 
  15  17   3     5866.29     5671.69    503.66 o 
  17  17   3     3531.21     3394.37    579.70 o 
  19  17   3     1647.72     1683.59    519.09 o 
  21  17   3     4398.68     4204.74    681.06 o 
  23  17   3     7851.00     8276.99    881.95 o 
  25  17   3     5130.68     4898.81   1055.12 o 
  27  17   3     4656.33     4429.85   1093.55 o 
  29  17   3     1757.01     2952.18    985.48 o 
  31  17   3      142.24      284.56    894.65 o 
  33  17   3     4303.30     4273.05   1147.93 o 
  35  17   3     2381.49     2726.26   1110.57 o 
   1  19   3    19082.08    17365.04   1182.96 o 
   3  19   3     9176.64     7270.71    839.22 o 
   5  19   3    14532.31    16076.77   2562.43 o 
   7  19   3    10569.85    11376.24    848.59 o 
   9  19   3    16514.43    15259.97    938.78 o 
  11  19   3     1191.34     1476.89    446.90 o 
  13  19   3      899.55     1236.01    457.82 o 
  15  19   3     9502.93     9093.84    778.93 o 
  17  19   3     3665.64     3859.42    835.47 o 
  19  19   3    11442.77    11478.90   1186.32 o 
  21  19   3     2959.37     3992.88    895.01 o 
  23  19   3     1468.25     1740.08    718.85 o 
  25  19   3     1073.83     1734.61    763.59 o 
  27  19   3      418.62        0.00    694.06 o 
  29  19   3     1662.72     2654.47   1249.02 o 
  31  19   3     1787.27     1856.38    978.02 o 
  33  19   3     3095.75     3594.34   1102.32 o 
  35  19   3     3074.70     2557.19   1194.78 o 
   1  21   3     6300.18     5266.64    784.33 o 
   3  21   3    10805.09    11852.35   1521.41 o 
   5  21   3     4801.11     4555.53    757.42 o 
   7  21   3    10251.37     9178.52    949.22 o 
   9  21   3     6382.52     6049.61    674.36 o 
  11  21   3    13992.73    13302.25    924.21 o 
  13  21   3     8219.69     7789.68    772.58 o 
  15  21   3    10729.03    10938.40    851.87 o 
  17  21   3    15779.94    14145.65   1356.59 o 
  19  21   3     6225.80     6619.01   1369.86 o 
  21  21   3     7164.17     6608.03   1062.49 o 
  23  21   3     7468.55     7106.02   1129.47 o 
  25  21   3      813.17     1401.63    824.83 o 
  27  21   3      898.49     1234.34    861.39 o 
  29  21   3     2334.72     3089.38   1044.67 o 
  31  21   3     3382.14     3853.82   1086.46 o 
  33  21   3     1345.15     2093.92   1495.66 o 
   1  23   3     9013.13     8452.48    968.58 o 
   3  23   3     1490.65     1409.15    607.45 o 
   5  23   3     1989.98     1693.66    584.69 o 
   7  23   3      219.66     1087.23    573.68 o 
   9  23   3     3657.85     3888.64    960.45 o 
  11  23   3    12928.09    11514.70    905.11 o 
  13  23   3     7904.43     8301.21    822.76 o 
  15  23   3     7932.18     9159.77   1235.58 o 
  17  23   3    14902.67    15217.96   1439.03 o 
  19  23   3     2572.51     1425.04    737.40 o 
  21  23   3     4643.84     4729.13   1033.49 o 
  23  23   3     3367.63     4184.29    971.92 o 
  25  23   3     6894.97     6522.58   1196.50 o 
  27  23   3     3370.80     3634.72   1040.03 o 
  29  23   3     1556.04     3081.88   1265.86 o 
  31  23   3      890.19     1162.17    895.69 o 
  33  23   3      791.52      897.87   1049.73 o 
   1  25   3     5516.95     4938.26    845.36 o 
   3  25   3     2113.46     1762.70    703.53 o 
   5  25   3     2432.55     2381.80    680.59 o 
   7  25   3     5021.59     4666.44    783.76 o 
   9  25   3     4289.84     4020.30    661.79 o 
  11  25   3     2693.07     2698.04    589.97 o 
  13  25   3     9836.89    11259.27    945.50 o 
  15  25   3     4218.81     4516.72    734.81 o 
  17  25   3      523.66     1102.73    778.06 o 
  19  25   3     3041.04     3804.64    951.70 o 
  21  25   3      752.17      871.66    842.68 o 
  23  25   3      677.04     1839.20    869.47 o 
  25  25   3     1545.64     1285.67    854.62 o 
  27  25   3     1054.77      598.00    924.01 o 
  29  25   3     2304.98     3974.78   1094.08 o 
  31  25   3     1105.05      544.04   1043.12 o 
   1  27   3     1108.44      598.48    649.94 o 
   3  27   3     3986.87     4315.11    867.76 o 
   5  27   3     7586.80     7360.58   1010.70 o 
   7  27   3     8288.12     8974.27   1075.68 o 
   9  27   3     8428.29     8708.10   1075.87 o 
  11  27   3      507.97       56.86    510.18 o 
  13  27   3     2819.28     2878.47    636.63 o 
  15  27   3      632.94       10.70    751.39 o 
  17  27   3     1780.62     1491.19    783.31 o 
  19  27   3     1259.88     1283.04    857.49 o 
  21  27   3     5711.96     6347.31   1191.26 o 
  23  27   3      124.62     2470.38   2251.41 o 
  25  27   3      385.60      759.48    962.52 o 
  27  27   3     1766.94     1847.04   1059.20 o 
  29  27   3     1206.16     1212.23   1112.76 o 
   1  29   3     5604.91     5905.20   1004.80 o 
   3  29   3     3474.25     3515.28    818.10 o 
   5  29   3      646.62      927.46    677.82 o 
   7  29   3     1153.90      789.50    719.68 o 
   9  29   3     1368.43      889.87    773.58 o 
  11  29   3     4399.49     4795.37    942.84 o 
  13  29   3     2709.38     2570.79    665.38 o 
  15  29   3     1216.85     1152.62    804.73 o 
  17  29   3     2204.99     1509.66    864.98 o 
  19  29   3      167.30     1761.94    935.93 o 
  21  29   3     1142.45      841.99    818.29 o 
  23  29   3     2460.86     3100.01   1070.71 o 
  25  29   3     2289.67     4729.25   1229.11 o 
  27  29   3      836.69     1166.90   1022.00 o 
   1  31   3     8406.41     8476.73   1159.40 o 
   3  31   3      395.07     1149.57    749.60 o 
   5  31   3      837.32     1151.71    749.71 o 
   7  31   3     1470.77     1669.02    785.95 o 
   9  31   3    10620.22     9996.36   1253.76 o 
  11  31   3     1699.89     2123.23    836.40 o 
  13  31   3     2295.47     2927.74    770.52 o 
  15  31   3     1147.54     1576.44   1053.89 o 
  17  31   3     2312.46     2443.29    973.18 o 
  19  31   3     1112.10     1500.90    855.03 o 
  21  31   3     1003.96     1232.35    967.31 o 
  23  31   3     1055.50     2525.17   1107.34 o 
  25  31   3     3385.47     3108.45   1201.12 o 
   1  33   3      110.11     1346.40    787.52 o 
   3  33   3      666.04      714.12    792.76 o 
   5  33   3     4009.94     4558.51    983.78 o 
   7  33   3     7193.30     7281.13   1152.48 o 
   9  33   3     7897.88     7607.40   1153.90 o 
  11  33   3     2995.62     2744.55    946.43 o 
  13  33   3      154.46       68.09    804.88 o 
  15  33   3     1226.31        0.00   1169.78 o 
  17  33   3     3743.85     4714.70   1136.28 o 
  19  33   3     2295.17     2822.42   1112.06 o 
  21  33   3     2849.44     3553.02   1222.57 o 
  23  33   3      289.94      802.54   1125.04 o 
   1  35   3     1248.66     1168.57    841.01 o 
   3  35   3      870.96     1061.84    855.99 o 
   5  35   3      799.97     1788.96    845.94 o 
   7  35   3     1697.03     2127.79    867.54 o 
   9  35   3     5460.49     5174.88   1157.20 o 
  11  35   3     1823.17     2207.83    972.14 o 
  13  35   3      978.10      164.42   1166.81 o 
  15  35   3     1215.34     2117.69   1489.71 o 
  17  35   3      986.80     1218.01   1014.19 o 
  19  35   3     1083.93     2078.05   1083.98 o 
  21  35   3     1302.59     2441.71   1171.96 o 
   1  37   3     1867.78     3273.42    992.06 o 
   3  37   3      451.75      507.82    785.88 o 
   5  37   3      809.63     1348.36   1152.94 o 
   7  37   3      418.41      618.42    927.11 o 
   9  37   3      194.86      197.18    915.46 o 
  11  37   3     1472.09     1886.59    974.79 o 
  13  37   3     1140.24     2072.13   1418.40 o 
  15  37   3     1040.21     1624.42   1499.62 o 
  17  37   3      369.38        0.00   1303.50 o 
   1  39   3      975.48      802.01    853.48 o 
   3  39   3     2695.64     2467.52    998.03 o 
   5  39   3      326.19      368.23    927.60 o 
   7  39   3     4926.07     7011.90   1350.18 o 
   9  39   3     4484.81     6249.28   1301.83 o 
  11  39   3     1715.55     3071.08   1194.50 o 
  13  39   3      272.87      204.04   1531.31 o 
   1  41   3      482.38      333.99   1028.42 o 
   3  41   3     1661.41     1061.03    998.40 o 
   5  41   3     2678.76     2744.87   1090.47 o 
   7  41   3     2696.82     3387.52   1178.10 o 
   0   0   4   320158.38   336156.22   6636.36 o 
   4   0   4    26356.74    25314.76   1291.99 o 
   8   0   4     4283.95     4346.59    500.44 o 
  12   0   4    26199.98    26517.10   1065.89 o 
  16   0   4    14823.03    12975.92   1369.86 o 
  20   0   4     7523.55     7804.10    994.21 o 
  24   0   4     9087.13     9880.42   1161.29 o 
  28   0   4     8259.62     7813.85   1142.12 o 
  32   0   4     3889.33     3461.37   1091.08 o 
  36   0   4     8464.27     9295.87   1458.89 o 
   2   2   4   133999.05   137395.09   4194.64 o 
   4   2   4    30779.74    29307.58    983.67 o 
   6   2   4     1992.92     1944.12    373.33 o 
   8   2   4    12069.79    11426.87    518.20 o 
  10   2   4    14397.20    14757.64    617.64 o 
  12   2   4     4162.91     3464.65    376.51 o 
  14   2   4    18365.71    16891.78    707.89 o 
  16   2   4    10273.05     9598.18    691.04 o 
  18   2   4     1043.72      680.35    418.71 o 
  20   2   4    23945.48    22239.54   1430.58 o 
  22   2   4     8771.95     8285.70    726.53 o 
  24   2   4      915.36     1226.97    560.20 o 
  26   2   4     7322.47     8557.67    785.65 o 
  28   2   4      995.68     1085.44    545.04 o 
  30   2   4      303.91      476.65    569.83 o 
  32   2   4     6105.50     7297.51    862.65 o 
  34   2   4     3106.40     3766.08    800.17 o 
  36   2   4     2274.99     2818.74    854.63 o 
   0   4   4    51653.59    50627.18   1818.71 o 
   2   4   4    30713.41    30412.83   1009.45 o 
   4   4   4     7505.29     7655.90    553.98 o 
   6   4   4    34122.45    33354.02   1051.41 o 
   8   4   4     1608.50     1426.00    285.66 o 
  10   4   4    18728.22    18755.30    714.98 o 
  12   4   4     5486.74     5782.35    449.75 o 
  14   4   4    28708.20    28104.03    879.93 o 
  16   4   4     2036.43     2294.87    375.30 o 
  18   4   4    63807.98    58789.64   1611.73 o 
  20   4   4     1545.68      989.29    452.25 o 
  22   4   4     1889.78     2477.66    536.07 o 
  24   4   4     1682.99     1743.63    529.70 o 
  26   4   4      288.94      220.86    491.88 o 
  28   4   4      746.16     1416.29    566.43 o 
  30   4   4     5241.32     5282.82    751.05 o 
  32   4   4       56.70       31.54    624.07 o 
  34   4   4     4790.04     5638.20    862.14 o 
  36   4   4      453.77     1985.25    918.03 o 
   2   6   4    45202.42    44112.35   1251.81 o 
   4   6   4     4396.23     4202.47    465.75 o 
   6   6   4     1673.93     1768.61    433.87 o 
   8   6   4     9187.17     8839.54    576.30 o 
  10   6   4    35257.01    34191.68   1254.61 o 
  12   6   4      250.51       77.38    280.77 o 
  14   6   4    68360.47    67332.38   1806.07 o 
  16   6   4    13082.36    12688.80    785.58 o 
  18   6   4     5945.64     5029.57    589.37 o 
  20   6   4     4439.41     4255.47    605.65 o 
  22   6   4    18179.27    18498.02   1014.66 o 
  24   6   4      354.55      300.25    441.77 o 
  26   6   4    11024.55    11813.48    916.79 o 
  28   6   4      160.37        0.00    510.10 o 
  30   6   4      518.11      759.21    612.20 o 
  32   6   4      394.68      856.70    631.62 o 
  34   6   4     1435.33     1199.82    682.31 o 
  36   6   4      243.40        0.00    786.83 o 
   0   8   4    54519.42    52714.41   2702.09 o 
   2   8   4    11424.90    10461.58    649.67 o 
   4   8   4     6948.52     6863.22    644.27 o 
   6   8   4    30282.16    28485.20   1169.47 o 
   8   8   4     2225.95     2021.64    342.79 o 
  10   8   4     3617.10     3342.67    382.40 o 
  12   8   4    26531.68    26899.99   1591.14 o 
  14   8   4     1654.33     1387.94    348.42 o 
  16   8   4    24761.48    24292.20   1034.81 o 
  18   8   4     4314.66     4432.58    564.54 o 
  20   8   4     2196.11     2327.05    510.53 o 
  22   8   4       42.63        0.00    421.57 o 
  24   8   4     1715.41     1756.63    518.45 o 
  26   8   4      672.66     1238.58    550.05 o 
  28   8   4     2678.41     2586.31    654.94 o 
  30   8   4      223.47       40.56    596.90 o 
  32   8   4      203.66        0.00    612.75 o 
  34   8   4      504.71      410.19    682.16 o 
  36   8   4     1321.25     1754.33    910.75 o 
   2  10   4     1618.48     1601.04    523.87 o 
   4  10   4    14448.64    15216.90    948.13 o 
   6  10   4     4005.86     3267.33    506.37 o 
   8  10   4    34826.68    33854.64   2165.75 o 
  10  10   4     3862.20     3555.23    382.51 o 
  12  10   4     7840.63     7408.07    600.44 o 
  14  10   4     1595.20     1647.88    391.61 o 
  16  10   4     6424.71     6078.45    602.25 o 
  18  10   4     1885.86     2212.11    497.06 o 
  20  10   4    25518.35    25461.57   1606.94 o 
  22  10   4      108.31      454.81    468.67 o 
  24  10   4     5550.85     5311.53    664.75 o 
  26  10   4      511.06      712.88    505.47 o 
  28  10   4     1297.79     1237.93    553.73 o 
  30  10   4      190.79        0.00    566.94 o 
  32  10   4     4596.39     5464.49    827.06 o 
  34  10   4      928.66     1206.16    716.35 o 
  36  10   4     3329.48     3447.32   1025.38 o 
   0  12   4    38048.05    38102.59   2371.26 o 
   2  12   4     8504.60     8272.44   1772.01 o 
   4  12   4    11314.58    10689.30    944.67 o 
   6  12   4    13682.87    14092.38   1045.98 o 
   8  12   4     2648.19     2262.57    421.95 o 
  10  12   4     8051.54     8171.12    612.47 o 
  12  12   4    20143.70    19490.56   1000.46 o 
  14  12   4     2732.45     2712.79    405.42 o 
  16  12   4    13586.67    13613.24    919.08 o 
  18  12   4    17075.18    16026.82    902.77 o 
  20  12   4      561.29      666.97    488.43 o 
  22  12   4     3484.06     3708.68    599.34 o 
  24  12   4     6467.15     7380.74    842.93 o 
  26  12   4     1276.62     1217.72    530.17 o 
  28  12   4     7576.77     7500.10    956.69 o 
  30  12   4     4031.88     3646.18   1082.67 o 
  32  12   4       80.57      353.70    589.96 o 
  34  12   4     1850.94     1901.02   1045.68 o 
   2  14   4    45143.59    40888.16   1913.65 o 
   4  14   4     5133.82     5034.80    725.57 o 
   6  14   4     3105.19     3103.94    687.41 o 
   8  14   4     5836.25     5471.78    862.78 o 
  10  14   4    21749.12    21143.89   1081.41 o 
  12  14   4     8544.53     8873.16    774.99 o 
  14  14   4    30417.18    32138.87   2264.85 o 
  16  14   4      804.00      633.92    595.83 o 
  18  14   4     1789.54     1547.40    732.68 o 
  20  14   4     6417.67     5230.52   1125.21 o 
  22  14   4    15517.43    15211.72   2359.37 o 
  24  14   4     2490.74     2245.12    857.22 o 
  26  14   4     8956.69     8906.29   1208.67 o 
  28  14   4      266.94       40.85    712.71 o 
  30  14   4      748.42      615.80    757.13 o 
  32  14   4     2813.15     2029.51    868.07 o 
  34  14   4     3561.68     2365.77   1716.54 o 
   0  16   4     6085.46     5790.47   1093.51 o 
   2  16   4    20316.82    20793.38   1347.06 o 
   4  16   4      259.93      103.57    473.44 o 
   6  16   4    36470.49    39182.84   1767.89 o 
   8  16   4      647.19      291.06    492.50 o 
  10  16   4    17102.70    18360.28   1044.48 o 
  12  16   4       60.36        0.00    439.68 o 
  14  16   4     5111.58     4957.26    643.64 o 
  16  16   4      225.79      266.55    563.52 o 
  18  16   4    30194.56    28219.00   2429.70 o 
  20  16   4     2729.29     2650.89    821.62 o 
  22  16   4     3038.77     2562.99    823.48 o 
  24  16   4      474.31     1020.07    784.55 o 
  26  16   4      479.67       26.55    708.56 o 
  28  16   4       42.29        0.00    772.33 o 
  30  16   4     6601.53     6061.07   2164.24 o 
  32  16   4       27.66        0.00    792.38 o 
  34  16   4     3354.00     2517.83   1006.52 o 
   2  18   4    24259.53    24125.60   1451.24 o 
   4  18   4     4528.78     4447.59    739.82 o 
   6  18   4      348.52      562.60    482.19 o 
   8  18   4     9419.80     8136.38    903.81 o 
  10  18   4    16481.87    15697.79   1020.35 o 
  12  18   4      686.77      137.76    407.63 o 
  14  18   4    12177.88    11817.72   1236.33 o 
  16  18   4     9619.17     9076.87   1170.69 o 
  18  18   4     3210.21     2586.66    837.48 o 
  20  18   4     9284.02     9075.75   1215.09 o 
  22  18   4     4839.81     4428.24   1005.02 o 
  24  18   4      120.20      680.94    722.88 o 
  26  18   4     4191.96     4020.30   1068.75 o 
  28  18   4     2854.32     3365.39    972.94 o 
  30  18   4     1008.18      874.39    894.11 o 
  32  18   4     3970.51     4070.00   1262.89 o 
   0  20   4    25195.85    24928.93   2198.91 o 
   2  20   4      600.66      719.39    506.50 o 
   4  20   4     3512.06     3090.16    706.59 o 
   6  20   4     4250.03     4688.37    781.89 o 
   8  20   4     1357.98     1845.46    655.76 o 
  10  20   4      529.15      617.63    467.23 o 
  12  20   4    12500.13    11547.24    925.04 o 
  14  20   4     4811.62     5357.10    938.27 o 
  16  20   4     7576.89     6990.39   1079.85 o 
  18  20   4     1112.47     1370.47    860.07 o 
  20  20   4     1653.12      929.02    876.59 o 
  22  20   4       27.70        0.00    659.02 o 
  24  20   4     3568.08     3948.36   1083.27 o 
  26  20   4      375.27      676.86    861.86 o 
  28  20   4     2210.84     3128.19   1117.09 o 
  30  20   4      201.61      701.70    816.08 o 
  32  20   4        8.53      124.36    789.02 o 
   2  22   4     7349.17     6439.40   1037.05 o 
   4  22   4    11154.17    11446.33   1137.76 o 
   6  22   4     1789.82     1884.66    643.10 o 
   8  22   4     5231.12     5738.41   1498.63 o 
  10  22   4     5782.57     5669.56    897.75 o 
  12  22   4      385.82      630.12    529.31 o 
  14  22   4    11100.78    11871.50   1315.01 o 
  16  22   4     9329.81    10371.91   1345.64 o 
  18  22   4      320.39      655.94    825.67 o 
  20  22   4     6248.43     5657.33   1119.04 o 
  22  22   4     3696.34     4285.86   1061.09 o 
  24  22   4      347.96      819.25    859.45 o 
  26  22   4     1757.88     1707.32   1041.59 o 
  28  22   4      280.29      480.17    901.57 o 
  30  22   4      219.36      142.66    900.29 o 
   0  24   4     1747.11     1773.00    960.79 o 
   2  24   4     7294.67     7337.00   1002.21 o 
   4  24   4       15.83        0.00    629.46 o 
   6  24   4    13119.11    11089.41   1317.37 o 
   8  24   4     3762.05     3605.56    811.95 o 
  10  24   4     5963.77     6045.20    919.92 o 
  12  24   4      739.59      745.54    556.15 o 
  14  24   4     6184.26     5719.88   1076.50 o 
  16  24   4      459.09      699.39    801.84 o 
  18  24   4    21916.08    23951.84   1895.10 o 
  20  24   4      257.12      368.65    753.45 o 
  22  24   4     3039.11     3060.47   1041.03 o 
  24  24   4     3585.60     3127.72   1064.66 o 
  26  24   4      304.12        0.00    795.66 o 
  28  24   4      833.64     1272.00   1083.20 o 
   2  26   4    11004.58    10217.07   1158.61 o 
   4  26   4      425.23      523.30    900.37 o 
   6  26   4      453.41      659.31    705.99 o 
   8  26   4     1105.84     1135.22    781.92 o 
  10  26   4     5983.98     6607.74   1059.84 o 
  12  26   4      115.75      389.08    720.83 o 
  14  26   4     7522.27     8261.21   1226.47 o 
  16  26   4     5267.84     4716.86   1062.07 o 
  18  26   4     2498.68     2971.51   1009.01 o 
  20  26   4     3489.13     2269.95    933.79 o 
  22  26   4     3497.62     4180.77   1080.46 o 
  24  26   4       56.10        0.00    900.52 o 
  26  26   4     5157.23     6291.78   1333.77 o 
  28  26   4      140.48        0.00    952.21 o 
   0  28   4    11487.35    12945.85   1895.82 o 
   2  28   4     1842.18     2410.06    807.50 o 
   4  28   4     1070.55     1076.52    737.94 o 
   6  28   4     1875.47     1772.13    754.24 o 
   8  28   4      864.42      661.29    703.53 o 
  10  28   4     3050.71     2755.51    850.43 o 
  12  28   4     4839.19     4653.79    981.40 o 
  14  28   4     1980.83     2143.21    928.45 o 
  16  28   4     2180.49     3343.06   1051.96 o 
  18  28   4     4625.11     4576.83   1103.55 o 
  20  28   4     1278.09      455.86    947.13 o 
  22  28   4      503.56      726.38    962.59 o 
  24  28   4      711.40     2307.91   1455.05 o 
  26  28   4      262.07      451.56   1054.53 o 
   2  30   4      526.88      627.66    730.22 o 
   4  30   4     7875.43     8442.75   1172.44 o 
   6  30   4      729.45      739.61    783.65 o 
   8  30   4    11443.19    12171.09   1373.02 o 
  10  30   4     1814.65     2704.21    861.25 o 
  12  30   4     2719.05     4265.10   1489.71 o 
  14  30   4      609.90     1154.92   1273.78 o 
  16  30   4     1926.87     2536.16    988.64 o 
  18  30   4      689.33     1114.49    948.15 o 
  20  30   4     4561.45     4496.18   1179.30 o 
  22  30   4      204.82      779.86    995.29 o 
  24  30   4      100.12      154.84   1046.13 o 
   0  32   4     6628.09     6359.01   1479.81 o 
   2  32   4     1828.90     1877.85    900.06 o 
   4  32   4      109.05        0.00    732.95 o 
   6  32   4     4346.33     4281.23   1356.99 o 
   8  32   4     3760.51     3422.23   1047.06 o 
  10  32   4     2272.66     2123.59    890.47 o 
  12  32   4     6923.35    10400.26   1996.85 o 
  14  32   4      833.56     1317.37   1430.28 o 
  16  32   4     3230.21     3698.53   1563.01 o 
  18  32   4     2978.25     2283.61   1123.78 o 
  20  32   4      277.00        0.00    950.80 o 
   2  34   4     2389.41     2218.43    963.16 o 
   4  34   4     3085.48     2857.87   1299.54 o 
   6  34   4     1225.46     1038.12    897.06 o 
   8  34   4     1788.86     1989.35    989.32 o 
  10  34   4     2785.41     3079.07    969.94 o 
  12  34   4       39.62        0.00   1220.30 o 
  14  34   4     4002.90     5639.91   1788.84 o 
  16  34   4      118.73        0.00   1452.07 o 
  18  34   4      117.50        0.00   1527.35 o 
   0  36   4      987.60      600.24   1347.08 o 
   2  36   4     1836.86     2102.35   1025.74 o 
   4  36   4      900.72     1034.20   1084.60 o 
   6  36   4     3445.31     3566.60   1118.26 o 
   8  36   4      211.34      100.06    985.26 o 
  10  36   4     2189.44      804.29   1341.14 o 
  12  36   4      124.44        0.00   1137.09 o 
  14  36   4       63.47      881.55   1454.06 o 
   2  38   4     1741.22     1567.83   1046.97 o 
   4  38   4     2157.15     2084.75   1015.21 o 
   6  38   4       16.36      512.72    940.42 o 
   8  38   4     1947.57     2961.39   1227.05 o 
   1   1   5     2851.06     2573.23    454.44 o 
   3   1   5     7505.14     7295.09    627.40 o 
   5   1   5     8374.38     8852.20    676.14 o 
   7   1   5     6878.59     7347.53    620.70 o 
   9   1   5     2095.25     2696.39    478.28 o 
  11   1   5     2087.45     1687.50    349.80 o 
  13   1   5     4662.99     5217.25    514.74 o 
  15   1   5     2515.54     3110.03    543.01 o 
  17   1   5    10289.46    10175.06    802.11 o 
  19   1   5     8695.22     8815.44    792.57 o 
  21   1   5     1180.24     1751.18    548.29 o 
  23   1   5     6953.48     6116.29    749.08 o 
  25   1   5      724.30      338.14    526.08 o 
  27   1   5     1009.13     1130.13    571.22 o 
  29   1   5     6275.00     5637.12    945.64 o 
  31   1   5     5494.67     5596.31    791.61 o 
  33   1   5     4660.96     4192.51   1278.74 o 
   1   3   5     9487.98     9854.84    707.66 o 
   3   3   5    20647.74    20351.17    947.00 o 
   5   3   5     3976.03     3888.46    510.83 o 
   7   3   5     3060.08     3149.96    480.24 o 
   9   3   5     2162.17     1511.04    429.33 o 
  11   3   5     5404.50     6014.77    527.20 o 
  13   3   5     7765.91     7847.60    588.38 o 
  15   3   5    12850.73    12827.64    859.77 o 
  17   3   5     2975.86     2882.49    561.56 o 
  19   3   5      748.92     1191.80    516.33 o 
  21   3   5     3753.09     3962.05    666.22 o 
  23   3   5     3389.22     3859.52    777.21 o 
  25   3   5     6555.91     5760.25    736.89 o 
  27   3   5     4091.63     3446.53    695.94 o 
  29   3   5      244.05      262.20    529.52 o 
  31   3   5     2497.90     2041.46    618.91 o 
  33   3   5     2005.17     1086.62    671.58 o 
   1   5   5    22862.13    21698.68   1236.95 o 
   3   5   5     2576.55     3646.64    499.38 o 
   5   5   5    10212.21     9544.11    713.98 o 
   7   5   5     4699.35     4993.42    566.77 o 
   9   5   5     1262.61     1410.45    539.38 o 
  11   5   5     9797.17    10069.25    645.13 o 
  13   5   5     2790.65     2679.35    469.99 o 
  15   5   5    11742.64    11521.16    840.47 o 
  17   5   5     6946.00     5779.21    657.40 o 
  19   5   5     1566.20     1518.51    520.16 o 
  21   5   5     3975.67     3715.09    647.12 o 
  23   5   5     2741.15     2560.79    610.72 o 
  25   5   5     2770.84     2351.49    619.67 o 
  27   5   5      343.46      143.28    541.21 o 
  29   5   5     3402.61     2739.45    657.42 o 
  31   5   5     2001.49     1303.56    663.41 o 
  33   5   5      569.11      511.40    613.79 o 
   1   7   5      755.54      612.73    407.69 o 
   3   7   5     6937.03     6498.09    605.12 o 
   5   7   5     6895.98     6663.85    754.50 o 
   7   7   5     3295.28     3034.05    570.72 o 
   9   7   5     5885.67     6168.58    737.33 o 
  11   7   5     1642.35     1521.47    402.44 o 
  13   7   5     1854.61     1303.53    408.15 o 
  15   7   5     4385.87     4060.51    579.85 o 
  17   7   5     3920.40     4300.20    633.05 o 
  19   7   5     9045.39     9638.72    820.93 o 
  21   7   5     7694.42     8486.52    818.12 o 
  23   7   5     3208.57     3200.05    627.48 o 
  25   7   5     1710.50     1331.26    573.61 o 
  27   7   5     1402.39     1215.39    600.75 o 
  29   7   5     1254.16     1461.80    647.07 o 
  31   7   5      576.58     1084.48    634.76 o 
  33   7   5      739.47      610.58    584.71 o 
   1   9   5     5321.74     5045.57    687.94 o 
   3   9   5     8148.61     8991.66    816.12 o 
   5   9   5     7879.25     7676.92    770.87 o 
   7   9   5     4258.22     3772.46    610.85 o 
   9   9   5     7004.95     6319.61    742.51 o 
  11   9   5     1666.18     1754.31    487.67 o 
  13   9   5     8974.32     9956.67    659.90 o 
  15   9   5     1455.94     1545.52    660.31 o 
  17   9   5    17317.19    18160.81   1287.05 o 
  19   9   5     6078.37     5636.56    858.15 o 
  21   9   5     1065.90     1223.45    619.30 o 
  23   9   5     3430.38     4150.05    866.96 o 
  25   9   5     4132.68     2846.71    889.57 o 
  27   9   5     4812.02     5720.36   1141.59 o 
  29   9   5     2120.94     1141.91    667.04 o 
  31   9   5      398.17      302.53    701.70 o 
  33   9   5     2492.26     1576.18    830.36 o 
   1  11   5    22173.17    22253.87   1444.19 o 
   3  11   5    18713.31    19830.62   1369.80 o 
   5  11   5     4446.33     4821.19    678.44 o 
   7  11   5     8239.02     8246.94    812.03 o 
   9  11   5     2180.52     2680.62    600.59 o 
  11  11   5    15746.61    16184.16   1489.14 o 
  13  11   5    10655.19    10258.13    791.99 o 
  15  11   5    13667.51    13591.09   1826.02 o 
  17  11   5     2476.75     1826.49    629.68 o 
  19  11   5     3290.61     3285.58    749.93 o 
  21  11   5     1200.80     1040.79    648.68 o 
  23  11   5     4753.20     4686.74    831.23 o 
  25  11   5     7381.00     6873.90   1365.72 o 
  27  11   5      805.59     1219.57    676.97 o 
  29  11   5      976.04      790.01    662.64 o 
  31  11   5       28.29      126.40    713.00 o 
   1  13   5     1796.11     2028.39    648.76 o 
   3  13   5    15316.92    15135.49   1242.43 o 
   5  13   5    16487.13    17760.48   1338.06 o 
   7  13   5    11154.34    11706.83   1166.81 o 
   9  13   5    17741.38    20041.34   1395.92 o 
  11  13   5      723.62      643.41    473.53 o 
  13  13   5     5045.49     4772.22    739.78 o 
  15  13   5     8440.27     8203.54    934.65 o 
  17  13   5    12952.88    11253.14   1043.22 o 
  19  13   5     3593.83     2852.27    749.89 o 
  21  13   5     6976.73     7175.53    974.82 o 
  23  13   5     2022.11     2109.51    773.92 o 
  25  13   5      992.50     1002.68    661.38 o 
  27  13   5      622.99     1333.30    746.47 o 
  29  13   5     1244.36      751.24    779.40 o 
  31  13   5     1513.41      995.20    681.49 o 
   1  15   5     7374.43     7628.82    995.77 o 
   3  15   5     5597.17     6602.40    964.57 o 
   5  15   5     9168.38    10091.98   1063.77 o 
   7  15   5     1110.66     1398.56    642.09 o 
   9  15   5     2025.92     1572.24    725.06 o 
  11  15   5     2653.28     2756.85    750.46 o 
  13  15   5     5466.41     5321.93   1007.32 o 
  15  15   5     7935.75     7880.80   1153.29 o 
  17  15   5     7722.46     6437.90   1100.23 o 
  19  15   5     1234.57     1640.61    837.62 o 
  21  15   5     9193.10     9748.77   1357.82 o 
  23  15   5      411.73      288.06    852.37 o 
  25  15   5     5003.26     3676.74   1679.89 o 
  27  15   5     1491.44     2086.50    966.42 o 
  29  15   5     2815.73     1603.06   1277.75 o 
  31  15   5      807.24      975.04    854.76 o 
   1  17   5    25661.67    26113.95   1916.62 o 
   3  17   5     8555.64     7798.73   1215.34 o 
   5  17   5    10005.59     9556.13   1080.55 o 
   7  17   5     5310.60     5902.32    951.65 o 
   9  17   5     5749.70     5586.32    902.44 o 
  11  17   5    12295.77    13559.52   1237.29 o 
  13  17   5     8997.62     8430.41   1213.11 o 
  15  17   5     2509.09     2848.89    918.99 o 
  17  17   5     2879.27     2327.02    887.12 o 
  19  17   5     2034.77     1871.80    852.88 o 
  21  17   5      494.19      833.57    795.11 o 
  23  17   5     4736.38     4432.97   1105.24 o 
  25  17   5     4905.81     4568.19   1669.98 o 
  27  17   5     1812.67     1915.92    985.68 o 
  29  17   5     1275.38      597.25    890.88 o 
   1  19   5     1482.02     1507.23    869.66 o 
   3  19   5    12969.58    13696.95   1288.65 o 
   5  19   5     6005.91     4967.98    917.99 o 
   7  19   5     5289.20     5784.01   1152.94 o 
   9  19   5     6001.59     5971.29    922.50 o 
  11  19   5      589.33      619.30    677.00 o 
  13  19   5     3301.71     4342.02    984.29 o 
  15  19   5     1502.96     2349.35    892.70 o 
  17  19   5    10936.01    11535.97   1389.27 o 
  19  19   5     4516.40     3634.24    987.71 o 
  21  19   5     1677.01     1246.52    848.03 o 
  23  19   5      941.09      992.78    827.25 o 
  25  19   5      909.33      668.32    836.71 o 
  27  19   5      995.87     1446.45   1428.30 o 
  29  19   5     1369.83      356.87    831.47 o 
   1  21   5       71.62      202.29    664.76 o 
   3  21   5     2468.82     2416.49    777.29 o 
   5  21   5     2231.70     2494.94    760.72 o 
   7  21   5     1057.01     1669.03    754.95 o 
   9  21   5     7795.42     7990.45   1064.75 o 
  11  21   5     2257.54     2035.08    758.44 o 
  13  21   5     4288.25     4170.01   1392.64 o 
  15  21   5     8884.39    10693.60   1872.05 o 
  17  21   5     4756.75     4662.28   1090.88 o 
  19  21   5     1887.77     2048.18    928.69 o 
  21  21   5     4122.49     4597.93   1132.37 o 
  23  21   5      654.37      905.55    880.61 o 
  25  21   5      758.67      458.42    891.21 o 
  27  21   5     1107.61     2099.26   1230.20 o 
   1  23   5     6896.56     6597.92   1027.09 o 
   3  23   5     4028.72     3981.23   1039.04 o 
   5  23   5     3210.10     3774.94    911.52 o 
   7  23   5     4094.71     3079.76    872.35 o 
   9  23   5      671.39     1173.16    723.75 o 
  11  23   5     4640.72     4457.25   1410.47 o 
  13  23   5     6418.59     7224.71   1644.23 o 
  15  23   5     4655.69     4771.17   1149.33 o 
  17  23   5     6447.74     6797.27   1222.00 o 
  19  23   5      589.19      404.75    774.67 o 
  21  23   5     4797.35     6491.14   1302.50 o 
  23  23   5     1286.28     1751.61    987.85 o 
  25  23   5     2311.89     2430.99   1732.39 o 
   1  25   5     6398.90     6219.73   1017.91 o 
   3  25   5     1826.24     2222.61    897.19 o 
   5  25   5     3922.75     4703.42    959.45 o 
   7  25   5     3335.87     2849.71    850.47 o 
   9  25   5     2905.00     4063.07    946.94 o 
  11  25   5     2724.29     3320.16   1487.73 o 
  13  25   5     3410.02     3066.59   1438.21 o 
  15  25   5     1236.23      792.40   1299.54 o 
  17  25   5     4930.81     4321.17   1119.39 o 
  19  25   5     2702.81     2559.77   1068.61 o 
  21  25   5     1423.72      919.15   1055.61 o 
  23  25   5      597.12      352.20    905.04 o 
   1  27   5      276.10      402.70    817.96 o 
   3  27   5     3255.38     3609.77    981.47 o 
   5  27   5     6220.40     6042.99   1107.25 o 
   7  27   5     2758.16     2884.64    950.52 o 
   9  27   5     3156.34     4001.48   1075.24 o 
  11  27   5      489.84      213.95   1145.02 o 
  13  27   5     1219.36     1935.44   1333.21 o 
  15  27   5     1185.64     1836.39   1475.85 o 
  17  27   5     2168.98     2965.26   1058.55 o 
  19  27   5     3790.79     3962.24   1160.47 o 
  21  27   5     1209.40      714.61   1055.72 o 
   1  29   5     2211.13     2735.50   1001.91 o 
   3  29   5     2802.96     2867.78   1206.43 o 
   5  29   5     2944.98     2587.74    940.04 o 
   7  29   5      871.94      749.80    813.81 o 
   9  29   5     2416.82     2257.55    979.03 o 
  11  29   5      219.18      562.60   1255.96 o 
  13  29   5     4036.06     4387.92   1596.69 o 
  15  29   5     3141.57     3563.82   1731.40 o 
  17  29   5     1521.04        0.00   1412.45 o 
  19  29   5      255.03      858.13    986.42 o 
   1  31   5     1234.68     1735.26    891.60 o 
   3  31   5     3254.25     4150.78   1015.43 o 
   5  31   5     2076.27     2556.47    961.23 o 
   7  31   5     2606.02     2553.65   1086.21 o 
   9  31   5      806.71      835.98   1285.67 o 
  11  31   5     4419.29     6398.64   1917.61 o 
  13  31   5     1792.76     3183.47   1729.41 o 
  15  31   5      287.38      954.84   1448.11 o 
  17  31   5     2347.13     4080.86   1897.80 o 
   1  33   5      236.05       20.85    881.06 o 
   3  33   5     1713.68     2691.95   1018.99 o 
   5  33   5     1752.19     1016.55    932.84 o 
   7  33   5     3082.97     3282.22   1031.50 o 
   9  33   5     4461.90     5865.75   1879.97 o 
  11  33   5      412.50     1879.97   1673.95 o 
  13  33   5     1003.18     1267.84   1517.45 o 
   1  35   5     1962.15     2395.31   1090.02 o 
   3  35   5      669.11      183.77   1028.14 o 
   5  35   5     1628.36     2464.24   1140.12 o 
   7  35   5     1518.12     2249.53   1157.90 o 
   2   0   6    43088.98    40693.11   2098.23 o 
   6   0   6     3492.47     3310.75    861.99 o 
  10   0   6    24729.84    25757.13   1691.45 o 
  14   0   6    14194.95    12620.96   2032.51 o 
  18   0   6      486.81      567.47    842.29 o 
  22   0   6     6760.96     8336.87   1259.53 o 
  26   0   6    11110.23    11533.37   1490.25 o 
   0   2   6    36311.93    32273.68   1909.04 o 
   2   2   6    12332.91    11188.01    872.86 o 
   4   2   6     7946.03     7481.74    747.66 o 
   6   2   6    22010.81    24976.45   1191.65 o 
   8   2   6      906.09     1618.19    525.20 o 
  10   2   6     1169.27     1286.00    486.13 o 
  12   2   6     3903.96     4698.19    781.28 o 
  14   2   6     6043.11     5915.76    877.60 o 
  16   2   6     1108.02     1472.85    597.97 o 
  18   2   6     7917.60     7925.35    823.41 o 
  20   2   6      131.83        0.00    543.94 o 
  22   2   6     4032.21     4074.15    732.14 o 
  24   2   6     1529.23     1726.86    689.12 o 
  26   2   6     1726.61     1465.01    686.25 o 
  28   2   6     1125.81     1349.81    684.07 o 
   2   4   6    12212.51    10650.75    833.31 o 
   4   4   6    15452.61    15265.53    953.92 o 
   6   4   6      184.77        0.00    471.85 o 
   8   4   6    11262.11    11142.06    847.46 o 
  10   4   6     5668.94     4876.74    782.78 o 
  12   4   6     3068.78     2888.27    683.06 o 
  14   4   6     2491.59     2706.49    785.97 o 
  16   4   6     3208.55     3199.05    668.11 o 
  18   4   6      286.71      483.39    574.28 o 
  20   4   6     7043.04     7760.06    848.77 o 
  22   4   6     1887.28     1924.74    737.94 o 
  24   4   6     4003.82     3791.21    875.12 o 
  26   4   6     1393.62     1131.44    917.07 o 
  28   4   6     1785.93     1031.89    806.20 o 
   0   6   6    12136.86    11593.11   1219.06 o 
   2   6   6     1934.05     1115.36    487.67 o 
   4   6   6     5055.80     5411.64    681.77 o 
   6   6   6     1975.58     1740.85    540.48 o 
   8   6   6     2668.82     2367.53    619.49 o 
  10   6   6      278.37      174.55    551.89 o 
  12   6   6     6127.38     5485.00   1089.37 o 
  14   6   6     3860.04     3817.84   1038.53 o 
  16   6   6     2542.58     2466.58    707.77 o 
  18   6   6     2776.19     2673.61    769.83 o 
  20   6   6      802.00      330.57    706.39 o 
  22   6   6     1161.43      819.55    702.42 o 
  24   6   6     3484.35     3463.44    872.45 o 
  26   6   6       82.84      175.86    870.78 o 
  28   6   6     2520.09     2674.96    895.52 o 
   2   8   6    18223.94    19332.02   1082.06 o 
   4   8   6      593.66      113.46    591.41 o 
   6   8   6     1046.06      952.14    608.19 o 
   8   8   6     5072.57     5355.07    829.64 o 
  10   8   6    14271.37    15053.66   1112.64 o 
  12   8   6      622.50      370.88    805.55 o 
  14   8   6     7187.69     6249.52   1191.72 o 
  16   8   6      841.17     1528.79    703.45 o 
  18   8   6     1049.39     1077.65    635.58 o 
  20   8   6      741.75      723.96    706.76 o 
  22   8   6     1678.00     2482.92    827.13 o 
  24   8   6     1587.00     1407.95    804.13 o 
  26   8   6     4489.11     3622.03    867.82 o 
  28   8   6      122.21      132.35    765.87 o 
   0  10   6     1350.86     1685.83   1148.98 o 
   2  10   6     6072.35     6430.82    859.93 o 
   4  10   6      491.38        0.00    595.80 o 
   6  10   6    32562.32    35545.27   1661.80 o 
   8  10   6     1461.35     1170.38    631.50 o 
  10  10   6     5507.17     5365.63    820.57 o 
  12  10   6      751.24      889.58    817.56 o 
  14  10   6     4422.96     4283.33   1081.39 o 
  16  10   6     1180.12     1238.84    681.15 o 
  18  10   6    10222.69    10915.65   1453.86 o 
  20  10   6      173.80       80.02    641.09 o 
  22  10   6     6629.95     6297.70   1260.37 o 
  24  10   6      281.48      620.90    708.12 o 
  26  10   6      961.07      799.93    766.52 o 
  28  10   6      177.00      471.15    799.41 o 
   2  12   6    21556.89    22838.89   1859.17 o 
   4  12   6     3368.81     2604.82    882.40 o 
   6  12   6     2055.78     1510.00    854.58 o 
   8  12   6     1414.46     1665.16    691.16 o 
  10  12   6    12813.65    13914.99   1147.95 o 
  12  12   6      540.47      835.05    787.68 o 
  14  12   6    13615.99    12896.29   1877.99 o 
  16  12   6     1585.77     1280.08    680.85 o 
  18  12   6      415.38      756.37    713.78 o 
  20  12   6     3889.65     3664.02    838.51 o 
  22  12   6     2762.74     2601.56    834.07 o 
  24  12   6     1489.47     1182.24    720.47 o 
  26  12   6     6253.76     5700.61   1402.74 o 
   0  14   6    10824.62    11036.16   1773.00 o 
   2  14   6      888.49     1432.12    722.58 o 
   4  14   6     3544.62     4578.87    936.40 o 
   6  14   6     5243.57     5232.25   1031.08 o 
   8  14   6     1578.42     1220.30   1111.34 o 
  10  14   6     1924.93     2583.05    881.97 o 
  12  14   6     3753.06     4201.70   1543.20 o 
  14  14   6      366.83       19.81   1200.49 o 
  16  14   6     1824.46     1479.49    679.92 o 
  18  14   6      873.06     1267.84    870.35 o 
  20  14   6      181.25      183.72    661.18 o 
  22  14   6      910.09     1314.51    768.96 o 
  24  14   6     2658.56     2852.56    871.73 o 
  26  14   6       44.16      102.95    687.61 o 
   2  16   6      667.60      631.19    771.44 o 
   4  16   6     4944.88     5068.77   1084.18 o 
   6  16   6      458.16        6.08    848.16 o 
   8  16   6    11745.05    14618.98   1418.63 o 
  10  16   6       43.66      820.13   1222.28 o 
  12  16   6      119.37        0.00    956.82 o 
  14  16   6      415.39      685.43   1228.22 o 
  16  16   6     2791.87     2846.70   1487.73 o 
  18  16   6      169.85        0.00    815.76 o 
  20  16   6     3278.80     3587.11   1015.55 o 
  22  16   6      265.91      217.80    833.99 o 
  24  16   6     1233.38      661.31    881.88 o 
   0  18   6     2871.37     2815.00   1333.21 o 
   2  18   6      730.27     1312.05    760.86 o 
   4  18   6     2303.60     1137.05   1290.62 o 
   6  18   6     5336.90     5876.35   1051.36 o 
   8  18   6     1141.45     1311.56    855.46 o 
  10  18   6     1430.81     2428.71   1248.03 o 
  12  18   6     6471.28     7704.12   1792.81 o 
  14  18   6     2437.53     1566.97   1297.56 o 
  16  18   6     1738.83     3536.09   1642.25 o 
  18  18   6     2616.38     3126.92   1012.03 o 
  20  18   6      388.25      571.18    807.46 o 
  22  18   6     1868.12     1479.08    966.73 o 
  24  18   6     2142.94     1519.16    960.01 o 
   2  20   6     4239.83     4773.12   1076.46 o 
   4  20   6      877.00      874.51    851.19 o 
   6  20   6     1129.89      781.29    806.62 o 
   8  20   6      396.38      106.88    975.99 o 
  10  20   6     6751.84     5525.01   1798.75 o 
  12  20   6      644.07     2282.11   1493.68 o 
  14  20   6     4786.55     5566.62   1810.64 o 
  16  20   6      324.53        0.00   1335.20 o 
  18  20   6      651.98      921.05   1315.39 o 
  20  20   6      129.62      171.66    786.98 o 
  22  20   6     1436.48      322.87    879.47 o 
   0  22   6     2094.02     2571.34   1444.15 o 
   2  22   6       53.65        0.00    731.32 o 
   4  22   6      689.27     1267.91    829.85 o 
   6  22   6     2544.06     3618.48   1044.33 o 
   8  22   6      475.14      728.98    917.35 o 
  10  22   6     1439.48     1168.79   1297.56 o 
  12  22   6     1388.18     2694.16   1396.61 o 
  14  22   6     3013.85     2745.67   1448.11 o 
  16  22   6       21.41        0.00   1543.20 o 
  18  22   6      791.04     1303.50   1368.87 o 
  20  22   6       23.29        0.00    876.54 o 
   2  24   6      173.61       41.21    806.79 o 
   4  24   6     4365.93     4646.73   1055.45 o 
   6  24   6       47.08        0.00    841.74 o 
   8  24   6     3431.84     3347.89   1525.37 o 
  10  24   6      281.23     1590.74   1353.02 o 
  12  24   6      550.28     1957.23   1446.13 o 
  14  24   6      256.42      318.94   1446.13 o 
  16  24   6     1768.27     3032.91   1780.92 o 
  18  24   6      707.75      742.88   1695.74 o 
   0  26   6     2023.56     3114.14   1469.90 o 
   2  26   6      494.81        0.00    839.54 o 
   4  26   6     1774.79     2956.45   1066.61 o 
   6  26   6     1388.13      588.45    896.36 o 
   8  26   6      752.37     1580.84   1533.30 o 
  10  26   6       62.73        0.00   1301.52 o 
  12  26   6     4732.33     3898.61   1523.39 o 
  14  26   6     1749.15     3791.64   1743.28 o 
  16  26   6      509.68     1874.03   1622.44 o 
   2  28   6     2533.60     2647.07   1061.78 o 
   4  28   6      871.05     1346.61    945.82 o 
   6  28   6      173.87      351.16    958.81 o 
   8  28   6     3123.95     4175.95   1521.41 o 
  10  28   6     1810.39     1634.33   1699.70 o 
  12  28   6      830.36     2670.39   1681.87 o 
   0  30   6      408.63      596.28   1388.68 o 
   2  30   6      175.24      659.79   1010.21 o 
   4  30   6       40.84      353.34   1014.27 o 
   6  30   6     4147.37     6028.50   1272.26 o 
   8  30   6      453.52     2278.15   1644.23 o 
   1   1   7     1065.55      768.84    603.60 o 
   3   1   7      945.11     1666.13    650.44 o 
   5   1   7     2401.26     2065.27    647.13 o 
   7   1   7     3907.15     4470.05    747.70 o 
   9   1   7     5172.56     5028.04    797.64 o 
  11   1   7      855.59      701.75    964.15 o 
  13   1   7     1876.15     2423.98    985.76 o 
  15   1   7     2522.62     2931.27   1069.58 o 
  17   1   7     3311.00     3274.88   1137.66 o 
  19   1   7     1261.40     1458.89   1035.56 o 
  21   1   7     2125.03     1989.94    885.56 o 
  23   1   7      596.39      231.55   1050.72 o 
   1   3   7     6935.70     8456.71    885.94 o 
   3   3   7     2593.17     2399.44    662.27 o 
   5   3   7     4133.70     3957.83    719.83 o 
   7   3   7        8.97      267.94    580.35 o 
   9   3   7     2865.85     3296.17    761.91 o 
  11   3   7     7855.21     9157.05   1400.36 o 
  13   3   7     6019.65     6997.82   1339.09 o 
  15   3   7     1000.02     1157.20   1010.20 o 
  17   3   7      297.27        0.00    989.09 o 
  19   3   7      299.31      192.50   1066.50 o 
  21   3   7      433.05      113.70    821.06 o 
  23   3   7     1447.07      856.88    918.41 o 
   1   5   7      830.82      916.90    642.71 o 
   3   5   7     3980.87     3666.62    728.19 o 
   5   5   7     1729.22     2052.64    669.78 o 
   7   5   7     1651.94     2356.09    803.87 o 
   9   5   7     2588.56     2297.55    856.21 o 
  11   5   7     3034.81     3983.36   1169.19 o 
  13   5   7     2543.45      923.67    962.73 o 
  15   5   7     1567.49     1916.42   1041.95 o 
  17   5   7     1498.45     2417.64   1212.20 o 
  19   5   7      949.65     2021.89   1167.82 o 
  21   5   7     1104.14     1156.73    826.29 o 
  23   5   7      235.77      775.34    952.24 o 
   1   7   7      566.24      577.80    561.25 o 
   3   7   7     1147.26     1213.66    633.86 o 
   5   7   7      917.54      628.06    682.24 o 
   7   7   7     1907.67     2682.82    821.06 o 
   9   7   7     5167.29     4799.23    934.01 o 
  11   7   7      413.64       27.45    919.93 o 
  13   7   7      125.27        0.00    829.73 o 
  15   7   7     1323.61     1224.39   1013.75 o 
  17   7   7     1874.35     1836.05   1061.54 o 
  19   7   7      885.16      535.01   1035.05 o 
  21   7   7     2511.57     3250.00    948.65 o 
   1   9   7     2557.46     2927.37    813.40 o 
   3   9   7      824.33     1098.12    726.64 o 
   5   9   7     3977.38     3360.98    882.32 o 
   7   9   7     1437.05     1499.91    756.84 o 
   9   9   7     2254.29     2211.88   1053.33 o 
  11   9   7     4975.72     3683.15   1082.50 o 
  13   9   7     1554.26     1829.77   1047.52 o 
  15   9   7     4375.34     5624.89   1317.27 o 
  17   9   7      709.77      609.82   1033.07 o 
  19   9   7      728.28      500.10   1016.56 o 
  21   9   7      781.82      750.62    763.88 o 
   1  11   7     4231.13     5325.02   1126.22 o 
   3  11   7     2634.55     3534.67   1023.06 o 
   5  11   7     1856.90     1441.36    970.04 o 
   7  11   7     1747.61     2579.10    753.78 o 
   9  11   7     4710.77     5083.32   1166.83 o 
  11  11   7     4006.78     3734.40   1180.02 o 
  13  11   7     4509.43     3347.78   1203.66 o 
  15  11   7     1556.51      399.22    877.40 o 
  17  11   7      698.03      461.84   1024.95 o 
  19  11   7      395.56      168.28   1015.60 o 
  21  11   7      396.39      286.63    760.27 o 
   1  13   7     2321.39     2974.74   1069.38 o 
   3  13   7      421.75     1163.62    863.56 o 
   5  13   7     2659.09     3588.24   1062.78 o 
   7  13   7     7231.91     8240.85   1279.15 o 
   9  13   7     1747.33     1860.16   1578.86 o 
  11  13   7     3180.23     2771.42   1543.20 o 
  13  13   7     2410.79     1524.45   1056.18 o 
  15  13   7      757.05      242.67   1100.30 o 
  17  13   7     1426.44     2873.88   1244.76 o 
  19  13   7     2383.43     2873.15   1256.95 o 
   1  15   7     2469.00     3706.00   1078.26 o 
   3  15   7     2957.14     3353.03   1060.93 o 
   5  15   7      351.99      186.62    944.17 o 
   7  15   7      778.64     1896.01   1600.65 o 
   9  15   7     4390.51     5594.35   1723.47 o 
  11  15   7     4929.75     7299.99   1996.85 o 
  13  15   7      227.33        0.00   1333.21 o 
  15  15   7     1338.73      570.53   1511.50 o 
  17  15   7      932.95      435.82   1612.54 o 
   1  17   7      916.97     1103.75    923.53 o 
   3  17   7     2827.80     4225.87   1186.89 o 
   5  17   7      292.32        0.00    911.24 o 
   7  17   7      546.73      104.99   1467.92 o 
   9  17   7      801.93     2052.32   1557.07 o 
  11  17   7     1924.60     2159.29   1541.22 o 
  13  17   7     2753.94     2977.45   1664.04 o 
  15  17   7      798.27      471.48   1442.17 o 
   1  19   7      789.95      781.17   1030.05 o 
   3  19   7       38.36        0.00    974.21 o 
   5  19   7     1789.44     1364.86   1189.59 o 
   7  19   7     1752.09     2690.20   1703.66 o 
   9  19   7     2474.00     1963.17   1576.88 o 
  11  19   7      164.54      433.84   1586.78 o 
  13  19   7       15.89        0.00   1384.72 o 
   1  21   7      490.69        0.00   1074.86 o 
   3  21   7      292.16     1048.86   1129.54 o 
   5  21   7      713.27      784.67   1089.54 o 
   7  21   7     1802.56     3843.14   1792.81 o 
   9  21   7      950.66        0.00   1584.80 o 
  11  21   7     1529.78     1051.91   1727.43 o 
   1  23   7      722.53      294.03   1108.26 o 
   3  23   7      977.90      697.49   1787.85 o 
   5  23   7      355.00      516.40   1019.48 o 
   7  23   7      472.47     2117.69   1723.47 o 
   0   0   8    15272.13    16816.72   2456.44 o 
   4   0   8     4070.05     4671.77   1267.99 o 
   8   0   8      484.42     1842.33   1553.11 o 
  12   0   8     4675.59     3617.31   1830.45 o 
   2   2   8     4278.53     4201.36    879.23 o 
   4   2   8     1839.02     3070.74    826.79 o 
   6   2   8      381.14       72.65    692.69 o 
   8   2   8     1083.71     1184.47    873.72 o 
  10   2   8      828.36     1676.22   1203.62 o 
  12   2   8      159.80        0.00   1060.96 o 
   0   4   8     4118.96     3202.47   1224.57 o 
   2   4   8     1897.34      962.87    776.07 o 
   4   4   8      964.06      927.17    760.09 o 
   6   4   8     3672.77     2880.14    936.43 o 
   8   4   8      254.90      819.49   1599.66 o 
  10   4   8      709.35      558.65   1951.29 o 
  12   4   8      374.20      992.98   1173.86 o 
   2   6   8     2291.43     1755.09    808.05 o 
   4   6   8      969.25      655.95    786.91 o 
   6   6   8      628.05        0.00    881.48 o 
   8   6   8       98.86       91.44   1070.19 o 
  10   6   8      793.19     1595.06   1158.92 o 
   0   8   8     2579.99     2927.92   1681.87 o 
   2   8   8      166.30       56.78    866.10 o 
   4   8   8     1770.47     1185.14    883.91 o 
   6   8   8      333.58      536.63    887.77 o 
   8   8   8      395.30      950.97   1108.37 o 
  10   8   8      531.99      880.50   1151.01 o 
   2  10   8      205.72      435.68   1069.31 o 
   4  10   8     1117.89     1041.27   1077.70 o 
   6  10   8        4.80        0.00   1113.23 o 
   8  10   8     2835.19     2977.23   1251.29 o 
   0  12   8     2819.93     1774.98   1566.97 o 
   2  12   8      230.73      893.33   1084.90 o 
   4  12   8     1050.92     1196.65   1116.12 o 
                                                 
